# Supplementary material for: Exploring machine learning algorithms in sickle cell disease patient data: A systematic review
Source: PLoS One. 2024 Nov 11;19(11):e0313315. doi: 10.1371/journal.pone.0313315 (PMC11554206; doi:10.1371/journal.pone.0313315)
Supplement: S1 Table — (XLSX) [file pone.0313315.s004.xlsx]

## Sheet: Página1
ID	Authors	Author full names	Title	Year	Source title	DOI	Link	Document Type	Source	Writer Tiago	Writer Cynara	Writer Marcos	Category	Extraction data	Exclusion criteria
1	Ezenwa M.O.; Yao Y.; Mandernach M.W.; Fedele D.A.; Lucero R.J.; Corless I.; Dyal B.W.; Belkin M.H.; Rohatgi A.; Wilkie D.J.	Ezenwa, Miriam O. (14069918700); Yao, Yingwei (7403568242); Mandernach, Molly W. (56197206400); Fedele, David A. (34871707100); Lucero, Robert J. (35741172500); Corless, Inge (7003574917); Dyal, Brenda W. (43061087100); Belkin, Mary H. (37064441300); Rohatgi, Abhinav (57935216400); Wilkie, Diana J. (7102693670)	A Stress and Pain Self-management mHealth App for Adult Outpatients With Sickle Cell Disease: Protocol for a Randomized Controlled Study	2022	JMIR Research Protocols	10.2196/33818	https://www.scopus.com/inward/record.uri?eid=2-s2.0-85135466329&doi=10.2196%2f33818&partnerID=40&md5=a9685e336be46bb63d7a14f7ff0d5bdb	Article	Scopus	Refused	Refused			April-2024	2 - The article does not have sickle cell disease as its object of study
2	Issom D.Z.; Rochat J.; Hartvigsen G.; Lovis C.	Issom, David Z. (54581031000); Rochat, Jessica (57194129754); Hartvigsen, Gunnar (23473539700); Lovis, Christian (55046580400)	Preliminary evaluation of a mHealth coaching conversational artificial intelligence for the self-care management of people with sickle-cell disease	2020	Studies in Health Technology and Informatics	10.3233/SHTI200442	https://www.scopus.com/inward/record.uri?eid=2-s2.0-85086886237&doi=10.3233%2fSHTI200442&partnerID=40&md5=41cacc9ab5b5358d37c86abcba8c7110	Conference paper	Scopus	Refused	Refused			April-2024	4 - Does not use prediction, regression, classification or clustering techniques
3	Panaggio M.J.; Abrams D.M.; Yang F.; Banerjee T.; Shah N.R.	Panaggio, Mark J. (55608720500); Abrams, Daniel M. (23484147900); Yang, Fan (57202905754); Banerjee, Tanvi (35774278400); Shah, Nirmish R. (51764627400)	Can subjective pain be inferred from objective physiological data? Evidence from patients with sickle cell disease	2021	PLoS Computational Biology	10.1371/journal.pcbi.1008542	https://www.scopus.com/inward/record.uri?eid=2-s2.0-85102652617&doi=10.1371%2fjournal.pcbi.1008542&partnerID=40&md5=549c9e9adc251780361b27dea93a25e9	Article	Scopus	Refused	Refused			April-2024	2 - The article does not have sickle cell disease as its object of study
4	Jennifer S.S.; Shamim M.H.; Reza A.W.; Siddique N.	Jennifer, Sanjeda Sara (58504047500); Shamim, Mahbub Hasan (58732323100); Reza, Ahmed Wasif (22958085300); Siddique, Nazmul (24438375100)	Sickle cell disease classification using deep learning	2023	Heliyon	10.1016/j.heliyon.2023.e22203	https://www.scopus.com/inward/record.uri?eid=2-s2.0-85178230879&doi=10.1016%2fj.heliyon.2023.e22203&partnerID=40&md5=dec7f55d79c940a6ebe57a51780df09a	Article	Scopus	Accepted	Accepted		Diagnosis	April-2024
5	Tengshe R.; Aishwarya U.N.; Raj A.; Akshaya K.; Pattanshetty A.A.; Fatimah B.	Tengshe, Richa (57202229839); Aishwarya, U.N. (56879157600); Raj, Akarsh (55625444100); Akshaya, K. (57486227200); Pattanshetty, Apeksha A. (57484977900); Fatimah, Binish (35177377800)	Sickle cell anemia detection using convolutional neural network	2021	2021 12th International Conference on Computing Communication and Networking Technologies, ICCCNT 2021	10.1109/ICCCNT51525.2021.9580165	https://www.scopus.com/inward/record.uri?eid=2-s2.0-85126228889&doi=10.1109%2fICCCNT51525.2021.9580165&partnerID=40&md5=37cf704b593aafd9782b1d383ca4cb2b	Conference paper	Scopus	Accepted	Accepted		Diagnosis	April-2024
6	Abbasi S.; Groba B.C.; Weets I.; Liu Q.; Ferranti F.; Ottevaere H.	Abbasi, Sara (58569943300); Groba, Bastián Carnero (58694396800); Weets, Ilse (6602778979); Liu, Qing (57191505614); Ferranti, Francesco (35321941800); Ottevaere, Heidi (6603948300)	SERS biosensing of Sickle cell hemoglobin from Normal hemoglobin	2023	Proceedings of SPIE - The International Society for Optical Engineering	10.1117/12.2675806	https://www.scopus.com/inward/record.uri?eid=2-s2.0-85176545729&doi=10.1117%2f12.2675806&partnerID=40&md5=897286ad61152137b1315794bc150a6e	Conference paper	Scopus	Refused	Refused			April-2024	7 - Others
7	Elsherif L.; Sciaky N.; Metts C.A.; Modasshir M.; Rekleitis I.; Burris C.A.; Walker J.A.; Ramadan N.; Leisner T.M.; Holly S.P.; Cowles M.W.; Ataga K.I.; Cooper J.N.; Parise L.V.	Elsherif, Laila (6508111456); Sciaky, Noah (6602742237); Metts, Carrington A. (57211847476); Modasshir, Md. (57192593522); Rekleitis, Ioannis (6602707549); Burris, Christine A. (57211845840); Walker, Joshua A. (57211845081); Ramadan, Nadeem (57201322465); Leisner, Tina M. (6701834053); Holly, Stephen P. (7007039417); Cowles, Martis W. (55139029500); Ataga, Kenneth I. (6602466399); Cooper, Joshua …	Machine Learning to Quantitate Neutrophil NETosis	2019	Scientific Reports	10.1038/s41598-019-53202-5	https://www.scopus.com/inward/record.uri?eid=2-s2.0-85075115337&doi=10.1038%2fs41598-019-53202-5&partnerID=40&md5=772276737a87b3a8eb8b87c90fdf1db2	Article	Scopus	Refused	Refused			April-2024	2 - The article does not have sickle cell disease as its object of study
8	Soni S.; Thakkar H.; Singh B.K.	Soni, Samiksha (57747963200); Thakkar, Hardik (57214834904); Singh, Bikesh Kumar (55480042200)	Transfer Learning for Sickle Cell Anemia and Trait Classification	2022	ICPC2T 2022 - 2nd International Conference on Power, Control and Computing Technologies, Proceedings	10.1109/ICPC2T53885.2022.9776656	https://www.scopus.com/inward/record.uri?eid=2-s2.0-85132175823&doi=10.1109%2fICPC2T53885.2022.9776656&partnerID=40&md5=495a2aae722f1528db1453a0ab16bcb7	Conference paper	Scopus	Accepted	Accepted		Diagnosis	April-2024
9	Singh B.K.; Thakkar H.	Singh, Bikesh Kumar (55480042200); Thakkar, Hardik (57214834904)	Recent studies and research on sickle cell disease: Statistical analysis and machine learning approach	2020	Handbook of Research on Advancements of Artificial Intelligence in Healthcare Engineering	10.4018/978-1-7998-2120-5.ch013	https://www.scopus.com/inward/record.uri?eid=2-s2.0-85128012036&doi=10.4018%2f978-1-7998-2120-5.ch013&partnerID=40&md5=873a9a1b8113188fa72c4c495dfb1a0d	Book chapter	Scopus	Refused	Refused			April-2024	6 - Article and conference paper only
10	Praljak N.; Iram S.; Goreke U.; Singh G.; Hill A.; Gurkan U.A.; Hinczewski M.	Praljak, Niksa (57212575002); Iram, Shamreen (56553933000); Goreke, Utku (57215770400); Singh, Gundeep (57224794719); Hill, Ailis (57215773065); Gurkan, Umut A. (24178384100); Hinczewski, Michael (14030000000)	Integrating deep learning with microfluidics for biophysical classification of sickle red blood cells adhered to laminin	2021	PLoS Computational Biology	10.1371/journal.pcbi.1008946	https://www.scopus.com/inward/record.uri?eid=2-s2.0-85120426610&doi=10.1371%2fjournal.pcbi.1008946&partnerID=40&md5=bd2c9db9611b795d9b7c455c21485951	Article	Scopus	Refused	Refused			April-2024	2 - The article does not have sickle cell disease as its object of study
11	Bussy S.; Veil R.; Looten V.; Burgun A.; Gaïffas S.; Guilloux A.; Ranque B.; Jannot A.-S.	Bussy, Simon (57201641513); Veil, Raphaël (57207488538); Looten, Vincent (56341143400); Burgun, Anita (7004335489); Gaïffas, Stéphane (16068819800); Guilloux, Agathe (6602901590); Ranque, Brigitte (24345151700); Jannot, Anne-Sophie (6507981039)	Comparison of methods for early-readmission prediction in a high-dimensional heterogeneous covariates and time-to-event outcome framework	2019	BMC Medical Research Methodology	10.1186/s12874-019-0673-4	https://www.scopus.com/inward/record.uri?eid=2-s2.0-85062583539&doi=10.1186%2fs12874-019-0673-4&partnerID=40&md5=4812c803f1762874c1688d1f2052be3d	Article	Scopus	Refused	Refused			April-2024	2 - The article does not have sickle cell disease as its object of study
12	Gollapalli M.; Alabdullatif L.; Alsuwayeh F.; Aljouali M.; Alhunief A.; Batook Z.	Gollapalli, Mohammed (54791078400); Alabdullatif, Latifa (58078285000); Alsuwayeh, Farah (58078037100); Aljouali, Moodhi (58078285100); Alhunief, Alhanoof (58078285200); Batook, Zaina (58078285300)	Text Mining on Hospital Stay Durations and Management of Sickle Cell Disease Patients	2022	Proceedings - 2022 14th IEEE International Conference on Computational Intelligence and Communication Networks, CICN 2022	10.1109/CICN56167.2022.10008265	https://www.scopus.com/inward/record.uri?eid=2-s2.0-85146848066&doi=10.1109%2fCICN56167.2022.10008265&partnerID=40&md5=86dbb1aa73d30f31d5756b7520ee2592	Conference paper	Scopus	Refused	Refused			April-2024	2 - The article does not have sickle cell disease as its object of study
13	Li Y.; Zaheri S.; Nguyen K.; Liu L.; Hassanipour F.; Bleris L.	Li, Yi (56153226200); Zaheri, Shadi (57217086156); Nguyen, Khai (57219101464); Liu, Li (55628530006); Hassanipour, Fatemeh (28767651400); Bleris, Leonidas (6507269831)	Machine learning-based approaches for identifying human blood cells harboring CRISPR-mediated fetal chromatin domain ablations	2022	Scientific Reports	10.1038/s41598-022-05575-3	https://www.scopus.com/inward/record.uri?eid=2-s2.0-85123905814&doi=10.1038%2fs41598-022-05575-3&partnerID=40&md5=eb1cbc56685577cb52aa2526a7df471d	Article	Scopus	Refused	Refused			April-2024	2 - The article does not have sickle cell disease as its object of study
14	Alfaleh A.; Gollapalli M.	Alfaleh, Aljawharah (57218880562); Gollapalli, Mohammed (54791078400)	A Critical Review of Data Mining Techniques Used for the Management of Sickle Cell Disease	2020	ACM International Conference Proceeding Series	10.1145/3408066.3408105	https://www.scopus.com/inward/record.uri?eid=2-s2.0-85091997684&doi=10.1145%2f3408066.3408105&partnerID=40&md5=2fbe0aa44594c576093ad2cdaa286f01	Conference paper	Scopus	Refused	Refused			April-2024	3 - Publications that are not original studies
15	Babu P. O.; Sobin C.C.; Ali J.	Babu P., Oleeviya (58038588300); Sobin, C.C. (55305618200); Ali, Jahfar (57220892896)	Building machine learning-based prediction system for critical diseases	2022	Deep Learning for Cognitive Computing Systems: Technological Advancements and Applications	10.1515/9783110750584-005	https://www.scopus.com/inward/record.uri?eid=2-s2.0-85145343118&doi=10.1515%2f9783110750584-005&partnerID=40&md5=197445a61b53a138510fbb9b687a1156	Book chapter	Scopus	Refused	Refused			April-2024	6 - Article and conference paper only
16	Sharma S.; Gupta S.; Gupta D.	Sharma, Sarang (57212492052); Gupta, Sheifali (57072019200); Gupta, Deepali (57208714508)	Chest X-ray for pneumonia detection	2021	Machine Learning Paradigm for Internet of Things Applications		https://www.scopus.com/inward/record.uri?eid=2-s2.0-85136746224&partnerID=40&md5=f7213b16fc1690629bd33b4b3cb93f05	Book chapter	Scopus	Refused	Refused			April-2024	6 - Article and conference paper only
17	Collado A.; Boaro M.P.; Van Der Veen S.; Idrizovic A.; Biemond B.J.; Beneitez Pastor D.; Ortuño A.; Cela E.; Ruiz-Llobet A.; Bartolucci P.; De Montalembert M.; Castellani G.; Biondi R.; Manara R.; Sanavia T.; Fariselli P.; Kountouris P.; Kleanthous M.; Alvarez F.; Zazo S.; Colombatti R.; Van Beers E.J.; Mañú-Pereira M.D.M.	Collado, Anna (58124467800); Boaro, Maria Paola (12646790500); Van Der Veen, Sigrid (57249823700); Idrizovic, Amira (57222070489); Biemond, Bart J. (57191086563); Beneitez Pastor, David (7801375320); Ortuño, Ana (58124765200); Cela, Elena (6603201265); Ruiz-Llobet, Anna (16835356900); Bartolucci, Pablo (16400595300); De Montalembert, Marianne (7005155790); Castellani, Gastone (55925089300); Biond…	Challenges and Opportunities of Precision Medicine in Sickle Cell Disease: Novel European Approach by GenoMed4All Consortium and ERN-EuroBloodNet	2023	HemaSphere	10.1097/HS9.0000000000000844	https://www.scopus.com/inward/record.uri?eid=2-s2.0-85149211000&doi=10.1097%2fHS9.0000000000000844&partnerID=40&md5=3ffe5c549172299de652758479be3e64	Note	Scopus	Refused	Refused			April-2024	6 - Article and conference paper only
18	De Lima Marinho C.; Maioli M.C.P.; Do Amaral J.L.M.; Lopes A.J.; De Melo P.L.	De Lima Marinho, Cirlene (57024076900); Maioli, Maria Christina Paixão (7005750632); Do Amaral, Jorge Luis Machado (7006641501); Lopes, Agnaldo José (16028790900); De Melo, Pedro Lopes (12244215600)	Respiratory resistance and reactance in adults with sickle cell anemia: Part 2—Fractional-order modeling and a clinical decision support system for the diagnosis of respiratory disorders	2019	PLoS ONE	10.1371/journal.pone.0213257	https://www.scopus.com/inward/record.uri?eid=2-s2.0-85062590345&doi=10.1371%2fjournal.pone.0213257&partnerID=40&md5=1c7fbebe04cde0c2a41b83ca5bcb89ad	Article	Scopus	Refused	Refused			April-2024	2 - The article does not have sickle cell disease as its object of study
19	Manna R.; Sharma O.; Mahto A.; Singh S.; Paul D.	Manna, Riddha (57221116228); Sharma, Oshin (57213306142); Mahto, Anish (57221119011); Singh, Srushti (57221126775); Paul, Debjani (56744939500)	Using RBC shapes to distinguish between sickle cell disease and trait samples	2020	MicroTAS 2020 - 24th International Conference on Miniaturized Systems for Chemistry and Life Sciences		https://www.scopus.com/inward/record.uri?eid=2-s2.0-85098266606&partnerID=40&md5=31da3a339a21ea16fc7b8665ff3841a4	Conference paper	Scopus	Refused	Refused			April-2024	2 - The article does not have sickle cell disease as its object of study
20	Masterson T.A.; Parmar M.; Tradewell M.B.; Nackeeran S.; Rainer Q.; Blachman-Braun R.; Heller N.; Greer A.; Hauser N.; Kava B.R.; Ramasamy R.	Masterson, Thomas A. (56684773300); Parmar, Madhumita (57216189178); Tradewell, Michael B. (57190488289); Nackeeran, Sirpi (57216949486); Rainer, Quinn (57219456640); Blachman-Braun, Ruben (56043297700); Heller, Nicholas (57195770421); Greer, Aubrey (57197799899); Hauser, Nicholas (57217772830); Kava, Bruce R. (6505818975); Ramasamy, Ranjith (8574810000)	Using Artificial Intelligence to Predict Surgical Shunts in Men with Ischemic Priapism	2020	Journal of Urology	10.1097/JU.0000000000001183	https://www.scopus.com/inward/record.uri?eid=2-s2.0-85092802167&doi=10.1097%2fJU.0000000000001183&partnerID=40&md5=1cca8ffed6db461561a9430cebfbcc73	Article	Scopus	Refused	Refused			April-2024	1 - Double
21	Mohammed A.; Podila P.S.B.; Davis R.L.; Ataga K.I.; Hankins J.S.; Kamaleswaran R.	Mohammed, Akram (54783137300); Podila, Pradeep S.B. (55641180600); Davis, Robert L. (7410192927); Ataga, Kenneth I. (6602466399); Hankins, Jane S. (7005141571); Kamaleswaran, Rishikesan (35761072500)	Using machine learning to predict early onset acute organ failure in critically ill intensive care unit patients with sickle cell disease: Retrospective study	2020	Journal of Medical Internet Research	10.2196/14693	https://www.scopus.com/inward/record.uri?eid=2-s2.0-85084695322&doi=10.2196%2f14693&partnerID=40&md5=5e1b5d095c5bac2a7a8ee06888877162	Article	Scopus	Accepted	Accepted		Monitoring	April-2024
22	Ansong-Ansongton Y.O.N.; Adamson T.D.	Ansong-Ansongton, Yaw Ofosu Nyansa (58696945900); Adamson, Timothy D. (58708065600)	Computing Sickle Erythrocyte Health Index on quantitative phase imaging and machine learning	2024	Experimental Hematology	10.1016/j.exphem.2024.104166	https://www.scopus.com/inward/record.uri?eid=2-s2.0-85185285307&doi=10.1016%2fj.exphem.2024.104166&partnerID=40&md5=1f5c7406b7717307ee813297f6492a26	Article	Scopus	Refused	Refused			April-2024	7 - Others
23	Vuong C.; Utkarsh K.; Stojancic R.; Subramaniam A.; Fernandez O.; Banerjee T.; Abrams D.M.; Fijnvandraat K.; Shah N.	Vuong, Caroline (57226135812); Utkarsh, Kumar (57899528200); Stojancic, Rebecca (57883434700); Subramaniam, Arvind (57221613770); Fernandez, Olivia (58166334100); Banerjee, Tanvi (35774278400); Abrams, Daniel M. (23484147900); Fijnvandraat, Karin (56269838600); Shah, Nirmish (51764627400)	Use of consumer wearables to monitor and predict pain in patients with sickle cell disease	2023	Frontiers in Digital Health	10.3389/fdgth.2023.1285207	https://www.scopus.com/inward/record.uri?eid=2-s2.0-85176263220&doi=10.3389%2ffdgth.2023.1285207&partnerID=40&md5=e2b2e832ad8d150de7bfcc20af92f92a	Article	Scopus	Accepted	Accepted		Monitoring	April-2024
24	Mucaki E.J.; Shirley B.C.; Rogan P.K.	Mucaki, Eliseos J. (26041027100); Shirley, Ben C. (57221408762); Rogan, Peter K. (57224803105)	Improved radiation expression profiling in blood by sequential application of sensitive and specific gene signatures	2022	International Journal of Radiation Biology	10.1080/09553002.2021.1998709	https://www.scopus.com/inward/record.uri?eid=2-s2.0-85119259295&doi=10.1080%2f09553002.2021.1998709&partnerID=40&md5=f4e7188a4a0924281c4783e03962220f	Article	Scopus	Refused	Refused			April-2024	2 - The article does not have sickle cell disease as its object of study
25	Ji Y.; Chalacheva P.; Rosen C.L.; DeBaun M.R.; Coates T.D.; Khoo M.C.K.	Ji, Yunhua (57193327070); Chalacheva, Patjanaporn (54787288700); Rosen, Carol L. (55521823400); DeBaun, Michael R. (36785164900); Coates, Thomas D. (57218274529); Khoo, Michael C. K. (7005078174)	Identifying Elevated Risk for Future Pain Crises in Sickle-Cell Disease Using Photoplethysmogram Patterns Measured During Sleep: A Machine Learning Approach	2021	Frontiers in Digital Health	10.3389/fdgth.2021.714741	https://www.scopus.com/inward/record.uri?eid=2-s2.0-85131228484&doi=10.3389%2ffdgth.2021.714741&partnerID=40&md5=5d1551e215e7c613cc188f794cb8450d	Article	Scopus	Accepted	Accepted		Monitoring	April-2024
26	Khalaf M.; Hussain A.J.; Alafandi O.; Al-Jumeily D.; Alloghani M.; Alsaadi M.; Dawood O.A.; Abd D.H.	Khalaf, Mohammed (56913099200); Hussain, Abir Jaafar (56212648400); Alafandi, Omar (24528586500); Al-Jumeily, Dhiya (57382902800); Alloghani, Mohamed (57188854990); Alsaadi, Mahmood (57211156191); Dawood, Omar A. (55077459700); Abd, Dhafar Hamed (57195380902)	An Application of Using Support Vector Machine Based on Classification Technique for Predicting Medical Data Sets	2019	Lecture Notes in Computer Science (including subseries Lecture Notes in Artificial Intelligence and Lecture Notes in Bioinformatics)	10.1007/978-3-030-26969-2_55	https://www.scopus.com/inward/record.uri?eid=2-s2.0-85070554029&doi=10.1007%2f978-3-030-26969-2_55&partnerID=40&md5=5cbe6810a5ea7008e64c7d9c9b62efbd	Conference paper	Scopus	Refused	Refused			April-2024	2 - The article does not have sickle cell disease as its object of study
27	Key M.C.; Ragg S.; Boukai B.	Key, Melissa C. (35740784200); Ragg, Susanne (6701646589); Boukai, Benzion (6603646937)	A statistical testing procedure for validating class labels	2023	Journal of Applied Statistics	10.1080/02664763.2022.2038546	https://www.scopus.com/inward/record.uri?eid=2-s2.0-85128494802&doi=10.1080%2f02664763.2022.2038546&partnerID=40&md5=4c52c2b90fa695a58570df2d686a6118	Article	Scopus	Refused	Refused			April-2024	2 - The article does not have sickle cell disease as its object of study
28	Roy S.K.; Gupta S.; Jain P.	Roy, Sumit Kumar (57216963824); Gupta, Saurabh (55495206100); Jain, Pankaj (58982286100)	Machine Learning-Based Disease Severity Prediction in Sickle Cell Patients: Spectroscopic Insights	2024	International Conference on Photonics, Optics and Laser Technology	10.5220/0012343800003651	https://www.scopus.com/inward/record.uri?eid=2-s2.0-85190381601&doi=10.5220%2f0012343800003651&partnerID=40&md5=ac50cbbc0972bf384acc4412682a6c56	Conference paper	Scopus	Accepted	Accepted		Monitoring	April-2024
29	Stojancic R.S.; Subramaniam A.; Vuong C.; Utkarsh K.; Golbasi N.; Fernandez O.; Shah N.	Stojancic, Rebecca Sofia (57883434700); Subramaniam, Arvind (57221613770); Vuong, Caroline (57226135812); Utkarsh, Kumar (57899528200); Golbasi, Nuran (58166543500); Fernandez, Olivia (58166334100); Shah, Nirmish (51764627400)	Predicting Pain in People With Sickle Cell Disease in the Day Hospital Using the Commercial Wearable Apple Watch: Feasibility Study	2023	JMIR Formative Research	10.2196/45355	https://www.scopus.com/inward/record.uri?eid=2-s2.0-85151336905&doi=10.2196%2f45355&partnerID=40&md5=595d74f1ea08b2933c80c43281a513e1	Article	Scopus	Refused	Refused			April-2024	2 - The article does not have sickle cell disease as its object of study
30	Qiu W.; Guo J.; Li X.; Xu M.; Zhang M.; Guo N.; Li Q.	Qiu, Wei (57215605840); Guo, Jiaming (57215609288); Li, Xiang (27168120000); Xu, Mengjia (56366250300); Zhang, Mo (57207106711); Guo, Ning (58714597300); Li, Quanzheng (7405862484)	Multi-label Detection and Classification of Red Blood Cells in Microscopic Images	2020	Proceedings - 2020 IEEE International Conference on Big Data, Big Data 2020	10.1109/BigData50022.2020.9377782	https://www.scopus.com/inward/record.uri?eid=2-s2.0-85103846446&doi=10.1109%2fBigData50022.2020.9377782&partnerID=40&md5=da25c09e06afd43cb9266a6dbc1e92f9	Conference paper	Scopus	Refused	Refused			April-2024	2 - The article does not have sickle cell disease as its object of study
31	Singh B.K.; Ojha A.; Bhoi K.K.; Bissoyi A.; Patra P.K.	Singh, Bikesh Kumar (55480042200); Ojha, Apoorva (57188855537); Bhoi, Kshirodra Kumar (57219326434); Bissoyi, Akalabya (55932350600); Patra, Pradeep Kumar (7005113335)	Prediction of hydroxyurea effect on sickle cell anemia patients using machine learning method	2021	Lecture Notes in Bioengineering	10.1007/978-981-15-6329-4_37	https://www.scopus.com/inward/record.uri?eid=2-s2.0-85092240118&doi=10.1007%2f978-981-15-6329-4_37&partnerID=40&md5=94c39591e959cb712fd462df0d99652f	Conference paper	Scopus	Accepted	Accepted		Monitoring	April-2024
32	Sachdev V.; Tian X.; Gu Y.; Nichols J.; Sidenko S.; Li W.; Beri A.; Layne W.A.; Allen D.; Wu C.O.; Thein S.L.	Sachdev, Vandana (55608634800); Tian, Xin (56493769500); Gu, Yuan (54784286900); Nichols, James (7201485846); Sidenko, Stanislav (6507372480); Li, Wen (57211323183); Beri, Andrea (56153631200); Layne, W. Austin (57221698817); Allen, Darlene (55457426200); Wu, Colin O. (14034880400); Thein, Swee Lay (55954889600)	A phenotypic risk score for predicting mortality in sickle cell disease	2021	British Journal of Haematology	10.1111/bjh.17342	https://www.scopus.com/inward/record.uri?eid=2-s2.0-85099826142&doi=10.1111%2fbjh.17342&partnerID=40&md5=e1de95d410c12791f303821b89f680d9	Article	Scopus	Accepted	Accepted		Monitoring	April-2024
33	An R.; Man Y.; Iram S.; Kucukal E.; Hasan M.N.; Huang Y.; Goreke U.; Bode A.; Hill A.; Cheng K.; Sekyonda Z.; Ahuja S.P.; Little J.A.; Hinczewski M.; Gurkan U.A.	An, Ran (57214756060); Man, Yuncheng (57214760535); Iram, Shamreen (56553933000); Kucukal, Erdem (57192078776); Hasan, Muhammad Noman (56883725900); Huang, Yuning (57223832652); Goreke, Utku (57215770400); Bode, Allison (57215774480); Hill, Ailis (57215773065); Cheng, Kevin (57295226600); Sekyonda, Zoe (57223824583); Ahuja, Sanjay P. (7102184009); Little, Jane A. (24468666700); Hinczewski, Michae…	Point-of-care microchip electrophoresis for integrated anemia and hemoglobin variant testing	2021	Lab on a Chip	10.1039/d1lc00371b	https://www.scopus.com/inward/record.uri?eid=2-s2.0-85116987995&doi=10.1039%2fd1lc00371b&partnerID=40&md5=a9924948012a462d3130a0c2672f2d34	Article	Scopus	Refused	Refused			April-2024	2 - The article does not have sickle cell disease as its object of study
34	Alambo A.; Andrew R.; Gollarahalli S.; Vaughn J.; Banerjee T.; Thirunarayan K.; Abrams D.; Shah N.	Alambo, Amanuel (57204946023); Andrew, Ryan (57219013157); Gollarahalli, Sid (57212108982); Vaughn, Jacqueline (56428642500); Banerjee, Tanvi (35774278400); Thirunarayan, Krishnaprasad (6602813166); Abrams, Daniel (23484147900); Shah, Nirmish (51764627400)	Measuring Pain in Sickle Cell Disease using Clinical Text	2020	Proceedings of the Annual International Conference of the IEEE Engineering in Medicine and Biology Society, EMBS	10.1109/EMBC44109.2020.9175599	https://www.scopus.com/inward/record.uri?eid=2-s2.0-85091049075&doi=10.1109%2fEMBC44109.2020.9175599&partnerID=40&md5=8b4918dc080efef3dabaea59d71dcff5	Conference paper	Scopus	Refused	Refused			April-2024	2 - The article does not have sickle cell disease as its object of study
35	Johnson A.; Yang F.; Gollarahalli S.; Banerjee T.; Abrams D.; Jonassaint J.; Jonassaint C.; Shah N.	Johnson, Amanda (57212110822); Yang, Fan (57202905754); Gollarahalli, Siddharth (57212108982); Banerjee, Tanvi (35774278400); Abrams, Daniel (23484147900); Jonassaint, Jude (9742038900); Jonassaint, Charles (16316470300); Shah, Nirmish (51764627400)	Use of mobile health apps and wearable technology to assess changes and predict pain during treatment of acute pain in sickle cell disease: Feasibility study	2019	JMIR mHealth and uHealth	10.2196/13671	https://www.scopus.com/inward/record.uri?eid=2-s2.0-85075915689&doi=10.2196%2f13671&partnerID=40&md5=f4334b3c3c981c18dcfb165ab8f25e78	Article	Scopus	Refused	Refused			April-2024	2 - The article does not have sickle cell disease as its object of study
36	Gollapalli M.; Alfaleh A.	Gollapalli, Mohammed (54791078400); Alfaleh, Aljawharah (57218880562)	Data Mining Hospital Treatment and Discharge Summary of Sickle Cell Disease Patients	2023	2023 International Conference on IT Innovation and Knowledge Discovery, ITIKD 2023	10.1109/ITIKD56332.2023.10099773	https://www.scopus.com/inward/record.uri?eid=2-s2.0-85158123925&doi=10.1109%2fITIKD56332.2023.10099773&partnerID=40&md5=20e770acce30fa681f9aaf1adc65d0a1	Conference paper	Scopus	Accepted	Accepted		Monitoring	April-2024
37	Balde A.; Bassene A.; Faty L.; Soumboundou M.; Sall O.; Faye Y.	Balde, Abdourahmane (58135165000); Bassene, Avewe (57222613404); Faty, Lamine (57207581415); Soumboundou, Mamadou (57210120206); Sall, Ousmane (26658755100); Faye, Youssou (55376016400)	Recent Artificial Intelligence Advances in Detection and Diagnosis of Sickle Cell Disease: A review	2023	Proceedings - 2023 IEEE International Conference on Big Data, BigData 2023	10.1109/BigData59044.2023.10386158	https://www.scopus.com/inward/record.uri?eid=2-s2.0-85184979500&doi=10.1109%2fBigData59044.2023.10386158&partnerID=40&md5=c713a19bd6e565aa99605d69b6a141b8	Conference paper	Scopus	Refused	Refused			April-2024	3 - Publications that are not original studies
38	Singh B.K.; Thakkar H.	Singh, Bikesh Kumar (55480042200); Thakkar, Hardik (57214834904)	Hydroxyurea Dosage Classification for Sickle Cell Disease Patients	2021	Proceedings of the 6th International Conference on Inventive Computation Technologies, ICICT 2021	10.1109/ICICT50816.2021.9358788	https://www.scopus.com/inward/record.uri?eid=2-s2.0-85102587051&doi=10.1109%2fICICT50816.2021.9358788&partnerID=40&md5=31d2bc02d65ff318b6b183e8e2bac996	Conference paper	Scopus	Accepted	Accepted		Monitoring	April-2024
39	Henderson G.D.	Henderson, George D. (56316295900)	Selenium supplementation may improve COVID-19 survival in sickle cell disease	2022	British Journal of Nutrition	10.1017/S0007114521003718	https://www.scopus.com/inward/record.uri?eid=2-s2.0-85115966803&doi=10.1017%2fS0007114521003718&partnerID=40&md5=5a645448a04ab0c467a5b0b886d56d8a	Article	Scopus	Refused	Refused			April-2024	2 - The article does not have sickle cell disease as its object of study
40	Angeline J.K.; Jennifer H.G.	Angeline, J. Kezia (57952122100); Jennifer, H. Gladius (55502590500)	Haemoglobinopathies: A Review on Statistical Modelling Perspective (Haemoglobinopathies: Statistical Modelling Techniques)	2023	Studies on Ethno-Medicine	10.31901/24566772.2023/17.3-4.680	https://www.scopus.com/inward/record.uri?eid=2-s2.0-85180259506&doi=10.31901%2f24566772.2023%2f17.3-4.680&partnerID=40&md5=92ff2fcd73eb92a59b46b0557ed0045f	Article	Scopus	Refused	Refused			April-2024	3 - Publications that are not original studies
41	Sadafi A.; Bordukova M.; Makhro A.; Navab N.; Bogdanova A.; Marr C.	Sadafi, Ario (54279333500); Bordukova, Maria (57547985100); Makhro, Asya (8268229800); Navab, Nassir (7003458998); Bogdanova, Anna (35267899500); Marr, Carsten (10539477500)	RedTell: an AI tool for interpretable analysis of red blood cell morphology	2023	Frontiers in Physiology	10.3389/fphys.2023.1058720	https://www.scopus.com/inward/record.uri?eid=2-s2.0-85161885369&doi=10.3389%2ffphys.2023.1058720&partnerID=40&md5=595c8d59badcd49e8f12ed19f609ac5b	Article	Scopus	Refused	Refused			April-2024	2 - The article does not have sickle cell disease as its object of study
42	Mondal P.; Yirinec A.; Midya V.; Sankoorikal B.-J.; Smink G.; Khokhar A.; Abu-Hasan M.; Bascom R.	Mondal, Pritish (56108960900); Yirinec, Alison (57210589445); Midya, Vishal (57204505847); Sankoorikal, Binu-John (6505611716); Smink, Gayle (55797631000); Khokhar, Arshjot (57209804840); Abu-Hasan, Mutasim (7801527651); Bascom, Rebecca (7006714544)	Diagnostic value of spirometry vs impulse oscillometry: A comparative study in children with sickle cell disease	2019	Pediatric Pulmonology	10.1002/ppul.24382	https://www.scopus.com/inward/record.uri?eid=2-s2.0-85070973899&doi=10.1002%2fppul.24382&partnerID=40&md5=e8d1292c46dd6148eeec77a95404b368	Article	Scopus	Refused	Refused			April-2024	3 - Publications that are not original studies
43	Raina S.; Khandelwal A.; Gupta S.; Leekha A.	Raina, Sneha (57220022052); Khandelwal, Abha (57220034854); Gupta, Saloni (57202771505); Leekha, Alka (57207617961)	Blood cells detection using faster-RCNN	2020	2020 IEEE International Conference on Computing, Power and Communication Technologies, GUCON 2020	10.1109/GUCON48875.2020.9231134	https://www.scopus.com/inward/record.uri?eid=2-s2.0-85096570616&doi=10.1109%2fGUCON48875.2020.9231134&partnerID=40&md5=c2969904ee6cd53f0224cb0d7e6eabf9	Conference paper	Scopus	Refused	Refused			April-2024	2 - The article does not have sickle cell disease as its object of study
44	Nikkath Bushra S.; Shobana G.	Nikkath Bushra, S. (56009847600); Shobana, G. (57217110469)	Paediatric Sickle Cell Detection using Deep Learning-A Review	2021	Proceedings - International Conference on Artificial Intelligence and Smart Systems, ICAIS 2021	10.1109/ICAIS50930.2021.9395756	https://www.scopus.com/inward/record.uri?eid=2-s2.0-85105014559&doi=10.1109%2fICAIS50930.2021.9395756&partnerID=40&md5=58e301d25dd5b7e5f285a86a350cb2bf	Conference paper	Scopus	Refused	Refused			April-2024	3 - Publications that are not original studies
45	Zhang M.; Li X.; Xu M.; Li Q.	Zhang, Mo (57207106711); Li, Xiang (27168120000); Xu, Mengjia (56366250300); Li, Quanzheng (7405862484)	Automated semantic segmentation of red blood cells for sickle cell disease	2020	IEEE Journal of Biomedical and Health Informatics	10.1109/JBHI.2020.3000484	https://www.scopus.com/inward/record.uri?eid=2-s2.0-85095799273&doi=10.1109%2fJBHI.2020.3000484&partnerID=40&md5=414e1301f9795d44c2ed4ab22c51e015	Article	Scopus	Refused	Accepted	Refused		April-2024	2 - The article does not have sickle cell disease as its object of study
46	Alagu S.; Ganesan K.; Bhoopathy Bagan K.	Alagu, S. (57219310293); Ganesan, Kavitha (57784041800); Bhoopathy Bagan, K. (37058408800)	A novel deep learning approach for sickle cell anemia detection in human RBCs using an improved wrapper-based feature selection technique in microscopic blood smear images	2023	Biomedizinische Technik	10.1515/bmt-2021-0127	https://www.scopus.com/inward/record.uri?eid=2-s2.0-85151044601&doi=10.1515%2fbmt-2021-0127&partnerID=40&md5=47a687aeeff14aa9b2112ab17003d3aa	Article	Scopus	Refused	Refused			April-2024	2 - The article does not have sickle cell disease as its object of study
47	Elsabagh A.A.; Elhadary M.; Elsayed B.; Elshoeibi A.M.; Ferih K.; Kaddoura R.; Alkindi S.; Alshurafa A.; Alrasheed M.; Alzayed A.; Al-Abdulmalek A.; Altooq J.A.; Yassin M.	Elsabagh, Ahmed Adel (57361994200); Elhadary, Mohamed (58166055300); Elsayed, Basel (58106566700); Elshoeibi, Amgad Mohamed (58166055200); Ferih, Khaled (57941361600); Kaddoura, Rasha (57192081899); Alkindi, Salam (8883039200); Alshurafa, Awni (57217035900); Alrasheed, Mona (57202601626); Alzayed, Abdullah (57190259382); Al-Abdulmalek, Abdulrahman (56341770700); Altooq, Jaffer Abduljabber (583476…	Artificial intelligence in sickle disease	2023	Blood Reviews	10.1016/j.blre.2023.101102	https://www.scopus.com/inward/record.uri?eid=2-s2.0-85162910621&doi=10.1016%2fj.blre.2023.101102&partnerID=40&md5=8d8b4851d6072a060ed27a46d5dc020c	Review	Scopus	Refused	Refused			April-2024	3 - Publications that are not original studies
48	Darrin M.; Samudre A.; Sahun M.; Atwell S.; Badens C.; Charrier A.; Helfer E.; Viallat A.; Cohen-Addad V.; Giffard-Roisin S.	Darrin, Maxime (58032266300); Samudre, Ashwin (57216287464); Sahun, Maxime (58334504700); Atwell, Scott (56925112000); Badens, Catherine (55883321100); Charrier, Anne (7004031761); Helfer, Emmanuèle (6602520958); Viallat, Annie (7004086007); Cohen-Addad, Vincent (56786592300); Giffard-Roisin, Sophie (56595611700)	Classification of red cell dynamics with convolutional and recurrent neural networks: a sickle cell disease case study	2023	Scientific Reports	10.1038/s41598-023-27718-w	https://www.scopus.com/inward/record.uri?eid=2-s2.0-85146305597&doi=10.1038%2fs41598-023-27718-w&partnerID=40&md5=a7dae738325adc5309b9c9817a5c1a19	Article	Scopus	Refused	Refused			April-2024	2 - The article does not have sickle cell disease as its object of study
49	Sharma S.; Mittal R.; Goyal N.	Sharma, Shikha (57213924299); Mittal, Ruchi (57210932810); Goyal, Nitin (57197133706)	Prospects of Machine Learning Algorithms in Healthcare Industry: A Review	2023	AIP Conference Proceedings	10.1063/5.0179864	https://www.scopus.com/inward/record.uri?eid=2-s2.0-85181576072&doi=10.1063%2f5.0179864&partnerID=40&md5=39e209a50e317dce3fb15d1526b51ec6	Conference paper	Scopus	Refused	Refused			April-2024	3 - Publications that are not original studies
50	Gollapalli M.; Alfaleh A.	Gollapalli, Mohammed (54791078400); Alfaleh, Aljawharah (57218880562)	An Artificial Intelligence Approach for Data Modelling Patients Inheritance of Sickle Cell Disease (SCD) in the Eastern Regions of Saudi Arabia	2022	Mathematical Modelling of Engineering Problems	10.18280/mmep.090426	https://www.scopus.com/inward/record.uri?eid=2-s2.0-85138622698&doi=10.18280%2fmmep.090426&partnerID=40&md5=a2e43b601fc44e881178e352d3f7769b	Article	Scopus	Accepted	Accepted		Diagnosis	April-2024
51	Ayoade O.B.; Oladele T.O.; Imoize A.L.; Adeloye J.A.; Awotunde J.B.; Olorunyomi S.O.; Faboya O.T.; Idowu A.O.	Ayoade, Oluwafisayo Babatope (57486020500); Oladele, Tinuke Omolewa (57201388617); Imoize, Agbotiname Lucky (37053839500); Adeloye, Jerome Adetoye (58628286900); Awotunde, Joseph Bamidele (57211158827); Olorunyomi, Segun Omotayo (58627024300); Faboya, Olusola Theophilus (56429354800); Idowu, Ayorinde Oladele (58627377300)	An Ensemble Models for the Prediction of Sickle Cell Disease from Erythrocytes Smears	2023	EAI Endorsed Transactions on Pervasive Health and Technology	10.4108/eetpht.9.3913	https://www.scopus.com/inward/record.uri?eid=2-s2.0-85172938953&doi=10.4108%2feetpht.9.3913&partnerID=40&md5=806c671f8b6775a22a3989df2156aa24	Article	Scopus	Accepted	Accepted		Diagnosis	April-2024
52	Padhee S.; Nave G.K., Jr; Banerjee T.; Abrams D.M.; Shah N.	Padhee, Swati (57206468311); Nave, Gary K. (57221615292); Banerjee, Tanvi (35774278400); Abrams, Daniel M. (23484147900); Shah, Nirmish (51764627400)	Improving Pain Assessment Using Vital Signs and Pain Medication for Patients with Sickle Cell Disease: Retrospective Study	2022	JMIR Formative Research	10.2196/36998	https://www.scopus.com/inward/record.uri?eid=2-s2.0-85133528097&doi=10.2196%2f36998&partnerID=40&md5=3b8fa1b0b8f9e625bd0c987d1dc7f78b	Article	Scopus	Accepted	Accepted		Monitoring	April-2024
53	Yeruva S.; Sharada Varalakshmi M.; Pavan Gowtham B.; Hari Chandana Y.; Krishna Prasad P.E.S.N.	Yeruva, Sagar (57188979111); Sharada Varalakshmi, M. (57223233632); Pavan Gowtham, B. (57223232074); Hari Chandana, Y. (57223228630); Krishna Prasad, P.E.S.N. (55616459400)	Identification of sickle cell anemia using deep neural networks	2021	Emerging Science Journal	10.28991/esj-2021-01270	https://www.scopus.com/inward/record.uri?eid=2-s2.0-85105254181&doi=10.28991%2fesj-2021-01270&partnerID=40&md5=c2eb67d1c13ae0990ec3854eff3762f5	Article	Scopus	Accepted	Accepted		Diagnosis	April-2024
54	Zahr R.S.; Mohammed A.; Naik S.; Faradji D.; Ataga K.I.; Lebensburger J.; Davis R.L.	Zahr, Rima S. (57201112737); Mohammed, Akram (54783137300); Naik, Surabhi (58342905500); Faradji, Daniel (58630167100); Ataga, Kenneth I. (6602466399); Lebensburger, Jeffrey (23569711400); Davis, Robert L. (7410192927)	Machine Learning Predicts Acute Kidney Injury in Hospitalized Patients with Sickle Cell Disease	2024	American Journal of Nephrology	10.1159/000534864	https://www.scopus.com/inward/record.uri?eid=2-s2.0-85178602449&doi=10.1159%2f000534864&partnerID=40&md5=8ea2888cb1ddcad42ba30e3cb4e8a60b	Article	Scopus	Refused	Refused			April-2024	5 - The document is not a complete article
55	Leonard A.K.; Furstenau D.; Inam Z.; Luckett C.; Chu R.; Demirci S.; Essawi K.; Gudmundsdottir B.; Hinds M.; DiNicola J.; Li Q.; Eaton W.A.; Cellmer T.; Wang X.; Thein S.L.; MacAri E.R.; VanNest S.; Hsieh M.M.; Bonner M.; Pierciey F.J.; Tisdale J.F.	Leonard, Alexis K. (57202832061); Furstenau, Dana (57222581809); Inam, Zaina (56070881500); Luckett, Christina (58982276700); Chu, Rebecca (57730638400); Demirci, Selami (55643257300); Essawi, Khaled (57220033913); Gudmundsdottir, Bjorg (57202379456); Hinds, Malikiya (57222493312); DiNicola, Julia (57216287481); Li, Quan (57193156459); Eaton, William A. (58863982200); Cellmer, Troy (8382351400); …	In vivo measurement of RBC survival in patients with sickle cell disease before or after hematopoietic stem cell transplantation	2024	Blood Advances	10.1182/bloodadvances.2023011397	https://www.scopus.com/inward/record.uri?eid=2-s2.0-85190155140&doi=10.1182%2fbloodadvances.2023011397&partnerID=40&md5=fe1451a333153eb1e4dea20e8365b79d	Article	Scopus	Refused	Refused			April-2024	2 - The article does not have sickle cell disease as its object of study
56	Cai S.; Han I.C.; Scott A.W.	Cai, Sophie (57196000203); Han, Ian C. (56642355900); Scott, Adrienne W. (7403271271)	Artificial intelligence for improving sickle cell retinopathy diagnosis and management	2021	Eye (Basingstoke)	10.1038/s41433-021-01556-4	https://www.scopus.com/inward/record.uri?eid=2-s2.0-85105266602&doi=10.1038%2fs41433-021-01556-4&partnerID=40&md5=531c09ccb267adb1e9d9f94582607038	Review	Scopus	Refused	Refused			April-2024	3 - Publications that are not original studies
57	Mondal P.; Midya V.; Khokhar A.; Sathianathan S.; Forno E.	Mondal, Pritish (56108960900); Midya, Vishal (57204505847); Khokhar, Arshjot (57209804840); Sathianathan, Shyama (57225239497); Forno, Erick (25225322900)	Predictors of Diffusing Capacity in Children With Sickle Cell Disease: A Longitudinal Study	2021	Frontiers in Pediatrics	10.3389/fped.2021.678174	https://www.scopus.com/inward/record.uri?eid=2-s2.0-85107832616&doi=10.3389%2ffped.2021.678174&partnerID=40&md5=b4d2e5ecfca7a02921e487e8f641e52d	Article	Scopus	Refused	Refused			April-2024	2 - The article does not have sickle cell disease as its object of study
58	O’Connor T.; Anand A.; Andemariam B.; Javidi B.	O’Connor, Timothy (57207538805); Anand, Arun (7103282811); Andemariam, Biree (21933584100); Javidi, Bahram (7101754586)	Deep learning-based cell identification and disease diagnosis using spatio-temporal cellular dynamics in compact digital holographic microscopy	2020	Biomedical Optics Express	10.1364/BOE.399020	https://www.scopus.com/inward/record.uri?eid=2-s2.0-85090141229&doi=10.1364%2fBOE.399020&partnerID=40&md5=b508c1640964c5ad00dfcdcd17aa0975	Article	Scopus	Refused	Refused			April-2024	2 - The article does not have sickle cell disease as its object of study
59	Chen C.X.; Funkenbusch G.T.; Wax A.	Chen, Cindy X. (57344808000); Funkenbusch, George T. (58533371500); Wax, Adam (57203031135)	Biophysical Profiling of Sickle Cell Disease Using Holographic Cytometry and Deep Learning	2023	International Journal of Molecular Sciences	10.3390/ijms241511885	https://www.scopus.com/inward/record.uri?eid=2-s2.0-85167769536&doi=10.3390%2fijms241511885&partnerID=40&md5=1b23979953127761cdcc98fd945f7bdb	Article	Scopus	Accepted	Refused	Refused		April-2024	2 - The article does not have sickle cell disease as its object of study
60	Landers M.; Dorsey R.; Saria S.	Landers, Matthew (57330077900); Dorsey, Ray (23102496300); Saria, Suchi (56014917500)	Digital Endpoints: Definition, Benefits, and Current Barriers in Accelerating Development and Adoption	2021	Digital Biomarkers	10.1159/000517885	https://www.scopus.com/inward/record.uri?eid=2-s2.0-85115659034&doi=10.1159%2f000517885&partnerID=40&md5=091faba97944f304feea474b659f7077	Review	Scopus	Refused	Refused			April-2024	3 - Publications that are not original studies
61	Goswami N.G.; Goswami A.; Sampathila N.; Bairy M.G.; Chadaga K.; Belurkar S.	Goswami, Neelankit Gautam (57942590900); Goswami, Anushree (58564297000); Sampathila, Niranjana (56584740000); Bairy, Muralidhar G. (57942168900); Chadaga, Krishnaraj (57226665664); Belurkar, Sushma (55681709200)	Detection of sickle cell disease using deep neural networks and explainable artificial intelligence	2024	Journal of Intelligent Systems	10.1515/jisys-2023-0179	https://www.scopus.com/inward/record.uri?eid=2-s2.0-85190561252&doi=10.1515%2fjisys-2023-0179&partnerID=40&md5=c9ac7d70d5ccf163918001618777bed9	Article	Scopus	Accepted	Accepted		Diagnosis	April-2024
62	Oikonomou K.; Steinhöfel K.; Menzel S.	Oikonomou, Konstantinos (57515345500); Steinhöfel, Kathleel (23391131500); Menzel, Stephan (56844970200)	A Machine Learning Model for Predicting Fetal Hemoglobin Levels in Sickle Cell Disease Patients	2022	Lecture Notes in Networks and Systems	10.1007/978-981-16-2377-6_10	https://www.scopus.com/inward/record.uri?eid=2-s2.0-85116484947&doi=10.1007%2f978-981-16-2377-6_10&partnerID=40&md5=a41f2f4689af1e710b329c4125bcec7f	Conference paper	Scopus	Refused	Refused			April-2024	2 - The article does not have sickle cell disease as its object of study
63	Yang F.; Banerjee T.; Panaggio M.J.; Abrams D.M.; Shah N.R.	Yang, Fan (57202905754); Banerjee, Tanvi (35774278400); Panaggio, Mark J. (55608720500); Abrams, Daniel M. (23484147900); Shah, Nirmish R. (51764627400)	Continuous Pain Assessment Using Ensemble Feature Selection from Wearable Sensor Data	2019	Proceedings - 2019 IEEE International Conference on Bioinformatics and Biomedicine, BIBM 2019	10.1109/BIBM47256.2019.8983282	https://www.scopus.com/inward/record.uri?eid=2-s2.0-85084336025&doi=10.1109%2fBIBM47256.2019.8983282&partnerID=40&md5=e4f936a47840fd77f39240e8174474ee	Conference paper	Scopus	Refused	Refused			April-2024	2 - The article does not have sickle cell disease as its object of study
64	Padrão E.M.H.; Bustos B.; Mahesh A.; Fonseca G.H.H.; Taniguchi L.U.	Padrão, Eduardo Messias Hirano (57194147128); Bustos, Brian (57807821400); Mahesh, Ashwin (57806870200); Fonseca, Guilherme Henrique Hencklain (57211614313); Taniguchi, Leandro Utino (6506739303)	Phenotypes of sickle cell intensive care admissions: an unsupervised machine learning approach in a single-center retrospective cohort	2022	Annals of Hematology	10.1007/s00277-022-04918-4	https://www.scopus.com/inward/record.uri?eid=2-s2.0-85134341748&doi=10.1007%2fs00277-022-04918-4&partnerID=40&md5=ba808d2bd7ad4865d6e54c1893de71c0	Article	Scopus	Accepted	Accepted		Monitoring	April-2024
65	Liao Z.; Zhang Y.; Li Z.; He B.; Lang X.; Liang H.; Chen J.	Liao, Zerong (57216694038); Zhang, Yufeng (35977299300); Li, Zhiyao (56070270700); He, Bingbing (57202235830); Lang, Xun (57188666749); Liang, Hong (57189247014); Chen, Jianhua (55902658500)	Classification of red blood cell aggregation using empirical wavelet transform analysis of ultrasonic radiofrequency echo signals	2021	Ultrasonics	10.1016/j.ultras.2021.106419	https://www.scopus.com/inward/record.uri?eid=2-s2.0-85102557492&doi=10.1016%2fj.ultras.2021.106419&partnerID=40&md5=f8ba60afcc2e12750800b164638a30ed	Article	Scopus	Refused	Refused			April-2024	2 - The article does not have sickle cell disease as its object of study
66	Padhee S.; Alambo A.; Banerjee T.; Subramaniam A.; Abrams D.M.; Nave G.K., Jr.; Shah N.	Padhee, Swati (57206468311); Alambo, Amanuel (57204946023); Banerjee, Tanvi (35774278400); Subramaniam, Arvind (57221613770); Abrams, Daniel M. (23484147900); Nave, Gary K. (57221615292); Shah, Nirmish (51764627400)	Pain intensity assessment in sickle cell disease patients using vital signs during hospital visits	2021	Lecture Notes in Computer Science (including subseries Lecture Notes in Artificial Intelligence and Lecture Notes in Bioinformatics)	10.1007/978-3-030-68790-8_7	https://www.scopus.com/inward/record.uri?eid=2-s2.0-85110732481&doi=10.1007%2f978-3-030-68790-8_7&partnerID=40&md5=316eccc1ba6e5db0edc24a0a8a2ae83f	Conference paper	Scopus	Accepted	Accepted		Monitoring	April-2024
67	Saunders A.; King K.S.; Blüml S.; Wood J.C.; Borzage M.	Saunders, Alexander (57223287299); King, Kevin S. (56364038100); Blüml, Stefan (7003269116); Wood, John C. (55371399600); Borzage, Matthew (35322001000)	Algorithms for segmenting cerebral time-of-flight magnetic resonance angiograms from volunteers and anemic patients	2021	Journal of Medical Imaging	10.1117/1.JMI.8.2.024005	https://www.scopus.com/inward/record.uri?eid=2-s2.0-85105502610&doi=10.1117%2f1.JMI.8.2.024005&partnerID=40&md5=28469ba453af37860010cf1825c05b5f	Article	Scopus	Refused	Refused			April-2024	2 - The article does not have sickle cell disease as its object of study
68	Dash B.; Naveen S.; Ashwinkumar U.	Dash, Bhawna (58817946500); Naveen, Soumyalatha (55813594800); Ashwinkumar, Um (55201370200)	Statistical Analysis of Hematological Parameters for Prediction of Sickle Cell Disease	2024	Lecture Notes of the Institute for Computer Sciences, Social-Informatics and Telecommunications Engineering, LNICST	10.1007/978-3-031-48888-7_7	https://www.scopus.com/inward/record.uri?eid=2-s2.0-85182594562&doi=10.1007%2f978-3-031-48888-7_7&partnerID=40&md5=d99ae1f5c1324c6cb51dc02b0a0958c7	Conference paper	Scopus	Refused	Refused			April-2024	7 - Others
69	Abdulhay E.W.; Allow A.G.; Al-Jalouly M.E.	Abdulhay, Enas Walid (23388143900); Allow, Ahmad Ghaith (57782344600); Al-Jalouly, Mohammad Eyad (57781028000)	Detection of Sickle Cell, Megaloblastic Anemia, Thalassemia and Malaria through Convolutional Neural Network	2021	Proceedings of 2021 Global Congress on Electrical Engineering, GC-ElecEng 2021	10.1109/GC-ElecEng52322.2021.9788131	https://www.scopus.com/inward/record.uri?eid=2-s2.0-85133487272&doi=10.1109%2fGC-ElecEng52322.2021.9788131&partnerID=40&md5=6e50ddc4bb8ba9de4afdb4ad7385210a	Conference paper	Scopus	Accepted	Accepted		Diagnosis	April-2024
70	Linz M.O.; Scott A.W.	Linz, Marguerite O. (57006571900); Scott, Adrienne W. (7403271271)	Wide-field imaging of sickle retinopathy	2019	International Journal of Retina and Vitreous	10.1186/s40942-019-0177-8	https://www.scopus.com/inward/record.uri?eid=2-s2.0-85076521226&doi=10.1186%2fs40942-019-0177-8&partnerID=40&md5=ff8e9ab5731444d1c18a15aa0e2ba8fe	Review	Scopus	Refused	Refused			April-2024	3 - Publications that are not original studies
71	Kaestner L.; Bianchi P.	Kaestner, Lars (6603413524); Bianchi, Paola (8507123600)	Trends in the Development of Diagnostic Tools for Red Blood Cell-Related Diseases and Anemias	2020	Frontiers in Physiology	10.3389/fphys.2020.00387	https://www.scopus.com/inward/record.uri?eid=2-s2.0-85086781644&doi=10.3389%2ffphys.2020.00387&partnerID=40&md5=ca485e2fdc0cd91992d9117e8731ca5d	Review	Scopus	Refused	Refused			April-2024	3 - Publications that are not original studies
72	Patel A.; Gan K.; Li A.A.; Weiss J.; Nouraie M.; Tayur S.; Novelli E.M.	Patel, Arisha (57220050930); Gan, Kyra (57219524477); Li, Andrew A. (58726415000); Weiss, Jeremy (57208156679); Nouraie, Mehdi (6507723796); Tayur, Sridhar (57203242681); Novelli, Enrico M. (36340607400)	Machine-learning algorithms for predicting hospital re-admissions in sickle cell disease	2021	British Journal of Haematology	10.1111/bjh.17107	https://www.scopus.com/inward/record.uri?eid=2-s2.0-85096637745&doi=10.1111%2fbjh.17107&partnerID=40&md5=adbb7237755baf298425a9c5afa917c5	Article	Scopus	Accepted	Accepted		Monitoring	April-2024
73	Banks J.	Banks, Jim (57216211870)	Spellchecking for the Story of Life with CRISPR-Cas9 and Base, Prime Editors	2020	IEEE Pulse	10.1109/MPULS.2020.3038019	https://www.scopus.com/inward/record.uri?eid=2-s2.0-85097973787&doi=10.1109%2fMPULS.2020.3038019&partnerID=40&md5=c2040607f3056622c932bd2a64422130	Review	Scopus	Refused	Refused			April-2024	3 - Publications that are not original studies
74	Vicent M.; Simon K.; Yonasi S.	Vicent, Mabirizi (57449571800); Simon, Kawuma (57449015900); Yonasi, Safari (57449465400)	An algorithm to detect overlapping red blood cells for sickle cell disease diagnosis	2022	IET Image Processing	10.1049/ipr2.12439	https://www.scopus.com/inward/record.uri?eid=2-s2.0-85124454895&doi=10.1049%2fipr2.12439&partnerID=40&md5=62962cb7c7c0c43727ff6d92ab969d72	Article	Scopus	Accepted	Accepted		Diagnosis	April-2024
75	Allen B.; Molokie R.; Royston T.J.	Allen, Bekah (57219441669); Molokie, Robert (6505789798); Royston, Thomas J. (7003390158)	Early detection of acute chest syndrome through electronic recording and analysis of auscultatory percussion	2020	IEEE Journal of Translational Engineering in Health and Medicine	10.1109/JTEHM.2020.3027802	https://www.scopus.com/inward/record.uri?eid=2-s2.0-85092708824&doi=10.1109%2fJTEHM.2020.3027802&partnerID=40&md5=81dfd0447158ebc1f03811058bc57677	Article	Scopus	Refused	Refused			April-2024	2 - The article does not have sickle cell disease as its object of study
76	Petrović N.; Moyà-Alcover G.; Jaume-i-Capó A.; González-Hidalgo M.	Petrović, Nataša (58357876100); Moyà-Alcover, Gabriel (57192210774); Jaume-i-Capó, Antoni (24512130000); González-Hidalgo, Manuel (24512202100)	Sickle-cell disease diagnosis support selecting the most appropriate machine learning method: Towards a general and interpretable approach for cell morphology analysis from microscopy images	2020	Computers in Biology and Medicine	10.1016/j.compbiomed.2020.104027	https://www.scopus.com/inward/record.uri?eid=2-s2.0-85092708389&doi=10.1016%2fj.compbiomed.2020.104027&partnerID=40&md5=bd3c5946b442ba380e502e8dba398ba2	Article	Scopus	Accepted	Accepted		Diagnosis	April-2024
77	Ellis R.J.; Wang Z.; Genes N.; Ma'Ayan A.	Ellis, Randall J. (57195283296); Wang, Zichen (55650724200); Genes, Nicholas (26430842900); Ma'Ayan, Avi (57203867894)	Predicting opioid dependence from electronic health records with machine learning	2019	BioData Mining	10.1186/s13040-019-0193-0	https://www.scopus.com/inward/record.uri?eid=2-s2.0-85060739704&doi=10.1186%2fs13040-019-0193-0&partnerID=40&md5=988779ae8d63f89851300ccb0c1843aa	Article	Scopus	Refused	Refused			April-2024	2 - The article does not have sickle cell disease as its object of study
78	Hernigou P.	Hernigou, Philippe (7005153893)	Revisiting prediction of collapse in hip osteonecrosis with artificial intelligence and machine learning: a new approach for quantifying and ranking the contribution and association of factors for collapse	2023	International Orthopaedics	10.1007/s00264-022-05631-7	https://www.scopus.com/inward/record.uri?eid=2-s2.0-85141999358&doi=10.1007%2fs00264-022-05631-7&partnerID=40&md5=38b8ccba24851aa11118fc2a9a7d8572	Article	Scopus	Refused	Refused			April-2024	2 - The article does not have sickle cell disease as its object of study
79	Goswami N.G.; Goswami A.; Sampathila N.; Bairy G.M.	Goswami, Neelankit Gautam (57942590900); Goswami, Anushree (58564297000); Sampathila, Niranjana (56584740000); Bairy, G. Muralidhar (55613568700)	Sickle Cell Classification Using Deep Learning	2023	2023 3rd International Conference on Intelligent Technologies, CONIT 2023	10.1109/CONIT59222.2023.10205802	https://www.scopus.com/inward/record.uri?eid=2-s2.0-85169902825&doi=10.1109%2fCONIT59222.2023.10205802&partnerID=40&md5=48a40f6a15fbaa745cd240b2dcd3d66c	Conference paper	Scopus	Accepted	Accepted		Diagnosis	April-2024
80	Farota S.B.; Diallo A.H.; Ba M.L.; Camara G.; Diagne I.	Farota, Souleymane Bosso (58160734900); Diallo, Al Hassim (57194631045); Ba, Mouhamadou Lamine (54584822500); Camara, Gaoussou (55654817800); Diagne, Ibrahima (6701878160)	An AI-Based Model for the Prediction of a Newborn’s Sickle Cell Disease Status	2022	Lecture Notes of the Institute for Computer Sciences, Social-Informatics and Telecommunications Engineering, LNICST	10.1007/978-3-031-23116-2_7	https://www.scopus.com/inward/record.uri?eid=2-s2.0-85151046042&doi=10.1007%2f978-3-031-23116-2_7&partnerID=40&md5=c2d81b114d0a546a32079ed1b019f596	Conference paper	Scopus	Refused	Refused			April-2024	7 - Others
81	Elsabagh AA, Elhadary M, Elsayed B, Elshoeibi AM, Ferih K, Kaddoura R, Alkindi S, Alshurafa A, Alrasheed M, Alzayed A, Al-Abdulmalek A, Altooq JA, Yassin M.		Artificial intelligence in sickle disease	2023	Blood Rev	10.1016/j.blre.2023.101102			PubMed	Refused	Refused			April-2024	1 - Double
82	Cai S, Han IC, Scott AW.		Artificial intelligence for improving sickle cell retinopathy diagnosis and management	2021	Eye (Lond)	10.1038/s41433-021-01556-4			PubMed	Refused	Refused			April-2024	1 - Double
83	Jennifer SS, Shamim MH, Reza AW, Siddique N.		Sickle cell disease classification using deep learning	2023	Heliyon	10.1016/j.heliyon.2023.e22203			PubMed	Refused	Refused			April-2024	1 - Double
84	Cato LD, Li R, Lu HY, Yu F, Wissman M, Mkumbe BS, Ekwattanakit S, Deelen P, Mwita L, Sangeda R, Suksangpleng T, Riolueang S, Bronson PG, Paul DS, Kawabata E, Astle WJ, Aguet F, Ardlie K, de Lapuente Portilla AL, Kang G, Zhang Y, Nouraie SM, Gordeuk VR, Gladwin MT, Garrett ME, Ashley-Koch A, Telen MJ, Custer B, Kelly S, Dinardo CL, Sabino EC, Loureiro P, Carneiro-Proietti AB, Maximo C; NHLBI Trans…		Genetic regulation of fetal hemoglobin across global populations	2023	medRxiv	10.1101/2023.03.24.23287659			PubMed	Refused	Refused			April-2024	2 - The article does not have sickle cell disease as its object of study
85	Linz MO, Scott AW.		Wide-field imaging of sickle retinopathy	2019	Int J Retina Vitreous	10.1186/s40942-019-0177-8			PubMed	Refused	Refused			April-2024	1 - Double
86	Patel A, Gan K, Li AA, Weiss J, Nouraie M, Tayur S, Novelli EM.		Machine-learning algorithms for predicting hospital re-admissions in sickle cell disease	2021	Br J Haematol	10.1111/bjh.17107			PubMed	Refused	Refused			April-2024	1 - Double
87	Chen CX, Funkenbusch GT, Wax A.		Biophysical Profiling of Sickle Cell Disease Using Holographic Cytometry and Deep Learning	2023	Int J Mol Sci	10.3390/ijms241511885			PubMed	Refused	Refused			April-2024	1 - Double
88	Padrão EMH, Bustos B, Mahesh A, Fonseca GHH, Taniguchi LU.		Phenotypes of sickle cell intensive care admissions: an unsupervised machine learning approach in a single-center retrospective cohort	2022	Ann Hematol	10.1007/s00277-022-04918-4			PubMed	Refused	Refused			April-2024	1 - Double
89	Alambo A, Andrew R, Gollarahalli S, Vaughn J, Banerjee T, Thirunarayan K, Abrams D, Shah N.		Measuring Pain in Sickle Cell Disease using Clinical Text	2020	Annu Int Conf IEEE Eng Med Biol Soc	10.1109/EMBC44109.2020.9175599			PubMed	Refused	Refused			April-2024	1 - Double
90	Elsherif L, Sciaky N, Metts CA, Modasshir M, Rekleitis I, Burris CA, Walker JA, Ramadan N, Leisner TM, Holly SP, Cowles MW, Ataga KI, Cooper JN, Parise LV.		Machine Learning to Quantitate Neutrophil NETosis	2019	Sci Rep	10.1038/s41598-019-53202-5			PubMed	Refused	Refused			April-2024	1 - Double
91	Landers M, Dorsey R, Saria S.		Digital Endpoints: Definition, Benefits, and Current Barriers in Accelerating Development and Adoption	2021	Digit Biomark	10.1159/000517885			PubMed	Refused	Refused			April-2024	1 - Double
92	O'Connor T, Anand A, Andemariam B, Javidi B.		Deep learning-based cell identification and disease diagnosis using spatio-temporal cellular dynamics in compact digital holographic microscopy	2020	Biomed Opt Express	10.1364/BOE.399020			PubMed	Refused	Refused			April-2024	1 - Double
93	Zahr RS, Mohammed A, Naik S, Faradji D, Ataga KI, Lebensburger J, Davis RL.		Machine Learning Predicts Acute Kidney Injury in Hospitalized Patients with Sickle Cell Disease	2024	Am J Nephrol	10.1159/000534864			PubMed	Refused	Refused			April-2024	1 - Double
94	Sachdev V, Tian X, Gu Y, Nichols J, Sidenko S, Li W, Beri A, Layne WA, Allen D, Wu CO, Thein SL.		A phenotypic risk score for predicting mortality in sickle cell disease	2021	Br J Haematol	10.1111/bjh.17342			PubMed	Refused	Refused			April-2024	1 - Double
95	Padhee S, Alambo A, Banerjee T, Subramaniam A, Abrams DM, Nave GK Jr, Shah N.		Pain Intensity Assessment in Sickle Cell Disease Patients Using Vital Signs During Hospital Visits	2021	Pattern Recognit (2021)	10.1007/978-3-030-68790-8_7			PubMed	Refused	Refused			April-2024	1 - Double
96	Vuong C, Utkarsh K, Stojancic R, Subramaniam A, Fernandez O, Banerjee T, Abrams DM, Fijnvandraat K, Shah N.		Use of consumer wearables to monitor and predict pain in patients with sickle cell disease	2023	Front Digit Health	10.3389/fdgth.2023.1285207			PubMed	Refused	Refused			April-2024	1 - Double
97	Ansong-Ansongton YON, Adamson TD.		Computing Sickle Erythrocyte Health Index on quantitative phase imaging and machine learning	2024	Exp Hematol	10.1016/j.exphem.2024.104166			PubMed	Refused	Refused			April-2024	1 - Double
98	Mondal P, Midya V, Khokhar A, Sathianathan S, Forno E.		Predictors of Diffusing Capacity in Children With Sickle Cell Disease: A Longitudinal Study	2021	Front Pediatr	10.3389/fped.2021.678174			PubMed	Refused	Refused			April-2024	1 - Double
99	Kaestner L, Bianchi P.		Trends in the Development of Diagnostic Tools for Red Blood Cell-Related Diseases and Anemias	2020	Front Physiol	10.3389/fphys.2020.00387			PubMed	Refused	Refused			April-2024	1 - Double
100	Stojancic RS, Subramaniam A, Vuong C, Utkarsh K, Golbasi N, Fernandez O, Shah N.		Predicting Pain in People With Sickle Cell Disease in the Day Hospital Using the Commercial Wearable Apple Watch: Feasibility Study	2023	JMIR Form Res	10.2196/45355			PubMed	Refused	Refused			April-2024	1 - Double
101	Li Y, Zaheri S, Nguyen K, Liu L, Hassanipour F, Pace BS, Bleris L.		Machine learning-based approaches for identifying human blood cells harboring CRISPR-mediated fetal chromatin domain ablations	2022	Sci Rep	10.1038/s41598-022-05575-3			PubMed	Refused	Refused			April-2024	1 - Double
102	Padhee S, Nave GK Jr, Banerjee T, Abrams DM, Shah N.		Improving Pain Assessment Using Vital Signs and Pain Medication for Patients With Sickle Cell Disease: Retrospective Study	2022	JMIR Form Res	10.2196/36998			PubMed	Refused	Refused			April-2024	1 - Double
103	Darrin M, Samudre A, Sahun M, Atwell S, Badens C, Charrier A, Helfer E, Viallat A, Cohen-Addad V, Giffard-Roisin S.		Classification of red cell dynamics with convolutional and recurrent neural networks: a sickle cell disease case study	2023	Sci Rep	10.1038/s41598-023-27718-w			PubMed	Refused	Refused			April-2024	1 - Double
104	An R, Man Y, Iram S, Kucukal E, Hasan MN, Huang Y, Goreke U, Bode A, Hill A, Cheng K, Sekyonda Z, Ahuja SP, Little JA, Hinczewski M, Gurkan UA.		Point-of-care microchip electrophoresis for integrated anemia and hemoglobin variant testing	2021	Lab Chip	10.1039/d1lc00371b			PubMed	Refused	Refused			April-2024	1 - Double
105	Petrović N, Moyà-Alcover G, Jaume-I-Capó A, González-Hidalgo M.		Sickle-cell disease diagnosis support selecting the most appropriate machine learning method: Towards a general and interpretable approach for cell morphology analysis from microscopy images	2020	Comput Biol Med	10.1016/j.compbiomed.2020.104027			PubMed	Refused	Refused			April-2024	1 - Double
106	Hernigou P.		Revisiting prediction of collapse in hip osteonecrosis with artificial intelligence and machine learning: a new approach for quantifying and ranking the contribution and association of factors for collapse	2023	Int Orthop	10.1007/s00264-022-05631-7			PubMed	Refused	Refused			April-2024	1 - Double
107	Ezenwa MO, Yao Y, Mandernach MW, Fedele DA, Lucero RJ, Corless I, Dyal BW, Belkin MH, Rohatgi A, Wilkie DJ.		A Stress and Pain Self-management mHealth App for Adult Outpatients With Sickle Cell Disease: Protocol for a Randomized Controlled Study	2022	JMIR Res Protoc	10.2196/33818			PubMed	Refused	Refused			April-2024	1 - Double
108	Masterson TA, Parmar M, Tradewell MB, Nackeeran S, Rainer Q, Blachman-Braun R, Heller N, Greer A, Hauser N, Kava BR, Ramasamy R.		Using Artificial Intelligence to Predict Surgical Shunts in Men with Ischemic Priapism	2020	J Urol	10.1097/JU.0000000000001183			PubMed	Refused	Refused			April-2024	1 - Double
109	Güntürkün F, Chen D, Akbilgic O, Davis RL, Karabayir I, Strome M, Dai Y, Saraf SL, Ataga KI.		Using machine learning to predict rapid decline of kidney function in sickle cell anemia	2021	EJHaem	10.1002/jha2.168			PubMed	Accepted	Accepted		Monitoring	April-2024
110	Issom DZ, Rochat J, Hartvigsen G, Lovis C.		Preliminary Evaluation of a mHealth Coaching Conversational Artificial Intelligence for the Self-Care Management of People with Sickle-Cell Disease	2020	Stud Health Technol Inform	10.3233/SHTI200442			PubMed	Refused	Refused			April-2024	1 - Double
111	Ji Y, Chalacheva P, Rosen CL, DeBaun MR, Coates TD, Khoo MCK.		Identifying elevated risk for future pain crises in sickle-cell disease using photoplethysmogram patterns measured during sleep: A machine learning approach	2021	Front Digit Health	10.3389/fdgth.2021.714741			PubMed	Refused	Refused			April-2024	1 - Double
112	Panaggio MJ, Abrams DM, Yang F, Banerjee T, Shah NR.		Can subjective pain be inferred from objective physiological data? Evidence from patients with sickle cell disease	2021	PLoS Comput Biol	10.1371/journal.pcbi.1008542			PubMed	Refused	Refused			April-2024	1 - Double
113	Sadafi A, Bordukova M, Makhro A, Navab N, Bogdanova A, Marr C.		RedTell: an AI tool for interpretable analysis of red blood cell morphology	2023	Front Physiol	10.3389/fphys.2023.1058720			PubMed	Refused	Refused			April-2024	1 - Double
114	Mohammed A, Podila PSB, Davis RL, Ataga KI, Hankins JS, Kamaleswaran R.		Using Machine Learning to Predict Early Onset Acute Organ Failure in Critically Ill Intensive Care Unit Patients With Sickle Cell Disease: Retrospective Study	2020	J Med Internet Res	10.2196/14693			PubMed	Refused	Refused			April-2024	1 - Double
115	Key MC, Ragg S, Boukai B.		A statistical testing procedure for validating class labels	2022	J Appl Stat	10.1080/02664763.2022.2038546			PubMed	Refused	Refused			April-2024	1 - Double
116	Ellis RJ, Wang Z, Genes N, Ma'ayan A.		Predicting opioid dependence from electronic health records with machine learning	2019	BioData Min	10.1186/s13040-019-0193-0			PubMed	Refused	Refused			April-2024	1 - Double
117	Mondal P, Yirinec A, Midya V, Sankoorikal BJ, Smink G, Khokhar A, Abu-Hasan M, Bascom R.		Diagnostic value of spirometry vs impulse oscillometry: A comparative study in children with sickle cell disease	2019	Pediatr Pulmonol	10.1002/ppul.24382			PubMed	Refused	Refused			April-2024	1 - Double
118	Ojewunmi OO, Adeyemo TA, Oyetunji AI, Inyang B, Akinrindoye A, Mkumbe BS, Gardner K, Rooks H, Brewin J, Patel H, Lee SH, Chung R, Rashkin S, Kang G, Chianumba R, Sangeda R, Mwita L, Isa H, Agumadu UN, Ekong R, Faruk JA, Jamoh BY, Adebiyi NM, Umar IA, Hassan A, Grace C, Goel A, Inusa BPD, Falchi M, Nkya S, Makani J, Ahmad HR, Nnodu O, Strouboulis J, Menzel S.		The genetic dissection of fetal haemoglobin persistence in sickle cell disease in Nigeria	2024	Hum Mol Genet	10.1093/hmg/ddae014			PubMed	Refused	Refused			April-2024	2 - The article does not have sickle cell disease as its object of study
119	Marinho CL, Maioli MCP, Amaral JLMD, Lopes AJ, Melo PL.		Respiratory resistance and reactance in adults with sickle cell anemia: Part 2-Fractional-order modeling and a clinical decision support system for the diagnosis of respiratory disorders	2019	PLoS One	10.1371/journal.pone.0213257			PubMed	Refused	Refused			April-2024	2 - The article does not have sickle cell disease as its object of study
120	Liao Z, Zhang Y, Li Z, He B, Lang X, Liang H, Chen J.		Classification of red blood cell aggregation using empirical wavelet transform analysis of ultrasonic radiofrequency echo signals	2021	Ultrasonics	10.1016/j.ultras.2021.106419			PubMed	Refused	Refused			April-2024	1 - Double
121	Johnson A, Yang F, Gollarahalli S, Banerjee T, Abrams D, Jonassaint J, Jonassaint C, Shah N.		Use of Mobile Health Apps and Wearable Technology to Assess Changes and Predict Pain During Treatment of Acute Pain in Sickle Cell Disease: Feasibility Study	2019	JMIR Mhealth Uhealth	10.2196/13671			PubMed	Refused	Refused			April-2024	1 - Double
122	Praljak N, Iram S, Goreke U, Singh G, Hill A, Gurkan UA, Hinczewski M.		Integrating deep learning with microfluidics for biophysical classification of sickle red blood cells adhered to laminin	2021	PLoS Comput Biol	10.1371/journal.pcbi.1008946			PubMed	Refused	Refused			April-2024	1 - Double
123	Mucaki EJ, Shirley BC, Rogan PK.		Improved radiation expression profiling in blood by sequential application of sensitive and specific gene signatures	2022	Int J Radiat Biol	10.1080/09553002.2021.1998709			PubMed	Refused	Refused			April-2024	1 - Double
124	Chang TC, Yu J, Wang Z, Hankins JS, Weiss MJ, Wu G, Westhoff CM, Chou ST, Zheng Y.		Machine learning to optimize automated RH genotyping using whole-exome sequencing data	2024	Blood Adv	10.1182/bloodadvances.2023011660			PubMed	Refused	Refused			April-2024	2 - The article does not have sickle cell disease as its object of study
125	Saunders A, King KS, Blüml S, Wood JC, Borzage M.		Algorithms for segmenting cerebral time-of-flight magnetic resonance angiograms from volunteers and anemic patients	2021	J Med Imaging (Bellingham)	10.1117/1.JMI.8.2.024005			PubMed	Refused	Refused			April-2024	1 - Double
126	Allen B, Molokie R, Royston TJ.		Early Detection of Acute Chest Syndrome Through Electronic Recording and Analysis of Auscultatory Percussion	2020	IEEE J Transl Eng Health Med	10.1109/JTEHM.2020.3027802			PubMed	Refused	Refused			April-2024	1 - Double
127	Zhou Y, Smith J, Keerthi D, Li C, Sun Y, Mothi SS, Shyr DC, Spitzer B, Harris A, Chatterjee A, Chatterjee S, Shouval R, Naik S, Bertaina A, Boelens JJ, Triplett BM, Tang L, Sharma A.		Longitudinal clinical data improve survival prediction after hematopoietic cell transplantation using machine learning	2024	Blood Adv	10.1182/bloodadvances.2023011752			PubMed	Refused	Refused			April-2024	2 - The article does not have sickle cell disease as its object of study
128	Alhashimi RT, Ahmed TA, Alghanem L, Pagare PP, Huang B, Ghatge MS, Omar AM, Abdulmalik O, Zhang Y, Safo MK.		Design, Synthesis, and Antisickling Investigation of a Thiazolidine Prodrug of TD-7 That Prolongs the Duration of Action of Antisickling Aromatic Aldehyde	2023	Pharmaceutics	10.3390/pharmaceutics15112547			PubMed	Refused	Refused			April-2024	2 - The article does not have sickle cell disease as its object of study
129	Bussy S, Veil R, Looten V, Burgun A, Gaïffas S, Guilloux A, Ranque B, Jannot AS.		Comparison of methods for early-readmission prediction in a high-dimensional heterogeneous covariates and time-to-event outcome framework	2019	BMC Med Res Methodol	10.1186/s12874-019-0673-4			PubMed	Refused	Refused			April-2024	1 - Double
130	Omar AM, Abdulmalik O, El-Say KM, Ghatge MS, Cyril-Olutayo M, Paredes S, Al-Awadh M, El-Araby ME, Safo MK.		Targeted modification of furan-2-carboxaldehydes into Michael acceptor analogs yielded long-acting hemoglobin modulators with dual antisickling activities	2024	Chem Biol Drug Des	10.1111/cbdd.14371			PubMed	Refused	Refused			April-2024	2 - The article does not have sickle cell disease as its object of study
131	Yang F, Banerjee T, Panaggio MJ, Abrams DM, Shah NR.		Continuous Pain Assessment Using Ensemble Feature Selection from Wearable Sensor Data	2019	Proceedings (IEEE Int Conf Bioinformatics Biomed)	10.1109/bibm47256.2019.8983282			PubMed	Refused	Refused			April-2024	1 - Double
132	Ismail AM, Nour BM, Abakar AD, Almugadam BS, Altayb HN, Ahmed RT, Elkarsany MEM.		Association of Normal and Mutated APOL1 G2 Rs60910145 alleles with SCD, Body Mass Index, and Renal Function Biomarkers and Indices	2024	Curr Res Transl Med	10.1016/j.retram.2023.103414			PubMed	Refused	Refused			April-2024	2 - The article does not have sickle cell disease as its object of study
133	Rubio JMB, Moyà-Alcover G, Jaume-I-Capó A, Petrović N.		Crowdsourced human-based computational approach for tagging peripheral blood smear sample images from Sickle Cell Disease patients using non-expert users	2024	Sci Rep	10.1038/s41598-024-51591-w			PubMed	Refused	Refused			April-2024	4 - Does not use prediction, regression, classification or clustering techniques
134	A. Alambo; R. Andrew; S. Gollarahalli; J. Vaughn; T. Banerjee; K. Thirunarayan; D. Abrams; N. Shah		Measuring Pain in Sickle Cell Disease using Clinical Text	2020	2020 42nd Annual International Conference of the IEEE Engineering in Medicine & Biology Society (EMBC)	10.1109/EMBC44109.2020.9175599	https://ieeexplore.ieee.org/stamp/stamp.jsp?arnumber=9175599		IEEE	Refused	Refused			April-2024	1 - Double
135	B. K. Singh; H. Thakkar		Hydroxyurea Dosage Classification for Sickle Cell Disease Patients	2021	2021 6th International Conference on Inventive Computation Technologies (ICICT)	10.1109/ICICT50816.2021.9358788	https://ieeexplore.ieee.org/stamp/stamp.jsp?arnumber=9358788		IEEE	Refused	Refused			April-2024	1 - Double
136	P. K. Das; S. Meher; R. Panda; A. Abraham		A Review of Automated Methods for the Detection of Sickle Cell Disease	2020	IEEE Reviews in Biomedical Engineering	10.1109/RBME.2019.2917780	https://ieeexplore.ieee.org/stamp/stamp.jsp?arnumber=8718258		IEEE	Refused	Refused			April-2024	3 - Publications that are not original studies
137	A. Balde; A. Bassene; L. Faty; M. Soumboundou; O. Sall; Y. Faye		Recent Artificial Intelligence Advances in Detection and Diagnosis of Sickle Cell Disease: A review	2023	2023 IEEE International Conference on Big Data (BigData)	10.1109/BigData59044.2023.10386158	https://ieeexplore.ieee.org/stamp/stamp.jsp?arnumber=10386158		IEEE	Refused	Refused			April-2024	1 - Double
138	M. Gollapalli; L. Alabdullatif; F. Alsuwayeh; M. Aljouali; A. Alhunief; Z. Batook		Text Mining on Hospital Stay Durations and Management of Sickle Cell Disease Patients	2022	2022 14th International Conference on Computational Intelligence and Communication Networks (CICN)	10.1109/CICN56167.2022.10008265	https://ieeexplore.ieee.org/stamp/stamp.jsp?arnumber=10008265		IEEE	Refused	Refused			April-2024	1 - Double
139	H. F. Dheyab; O. N. Ucan; M. Khalaf; A. H. Mohammed		Implementation a Various Types of Machine Learning Approaches for Biomedical Datasets based on Sickle Cell Disorder	2020	2020 4th International Symposium on Multidisciplinary Studies and Innovative Technologies (ISMSIT)	10.1109/ISMSIT50672.2020.9254994	https://ieeexplore.ieee.org/stamp/stamp.jsp?arnumber=9254994		IEEE	Accepted	Accepted		Monitoring	April-2024
140	M. Gollapalli; A. Alfaleh		Data Mining Hospital Treatment and Discharge Summary of Sickle Cell Disease Patients	2023	2023 International Conference on IT Innovation and Knowledge Discovery (ITIKD)	10.1109/ITIKD56332.2023.10099773	https://ieeexplore.ieee.org/stamp/stamp.jsp?arnumber=10099773		IEEE	Refused	Refused			April-2024	1 - Double
141	K. de Haan; H. C. Koydemir; Y. Rivenson; D. Tseng; E. Van Dyne; L. Bakic; D. Karinca; K. Liang; M. Ilango; E. Gumustekin; A. Ozcan		Automated Screening of Sickle Cells using a Smartphone-Based Microscope and Deep Learning	2020	2020 Conference on Lasers and Electro-Optics (CLEO)		https://ieeexplore.ieee.org/stamp/stamp.jsp?arnumber=9192581		IEEE	Accepted	Accepted		Diagnosis	April-2024
142	E. W. Abdulhay; A. G. Allow; M. E. Al-Jalouly		Detection of Sickle Cell, Megaloblastic Anemia, Thalassemia and Malaria through Convolutional Neural Network	2021	2021 Global Congress on Electrical Engineering (GC-ElecEng)	10.1109/GC-ElecEng52322.2021.9788131	https://ieeexplore.ieee.org/stamp/stamp.jsp?arnumber=9788131		IEEE	Refused	Refused			April-2024	1 - Double
143	D. Kavitha; B. Padmavathi; S. P. S; S. N; S. S		A Comprehensive Review on Detection of Dacrocytes from Blood Smear Images using ML Algorithms	2023	2023 6th International Conference on Recent Trends in Advance Computing (ICRTAC)	10.1109/ICRTAC59277.2023.10480795	https://ieeexplore.ieee.org/stamp/stamp.jsp?arnumber=10480795		IEEE	Refused	Refused			April-2024	3 - Publications that are not original studies
144	B. Allen; R. Molokie; T. J. Royston		Early Detection of Acute Chest Syndrome Through Electronic Recording and Analysis of Auscultatory Percussion	2020	IEEE Journal of Translational Engineering in Health and Medicine	10.1109/JTEHM.2020.3027802	https://ieeexplore.ieee.org/stamp/stamp.jsp?arnumber=9210002		IEEE	Refused	Refused			April-2024	1 - Double
145	R. Tengshe; A. U. N; A. Raj; A. K; A. A. Pattanshetty; B. Fatimah		Sickle cell anemia detection using convolutional neural network	2021	2021 12th International Conference on Computing Communication and Networking Technologies (ICCCNT)	10.1109/ICCCNT51525.2021.9580165	https://ieeexplore.ieee.org/stamp/stamp.jsp?arnumber=9580165		IEEE	Refused	Refused			April-2024	1 - Double
146	S. K. Chronopoulos; E. I. Kosma; N. Ziavra; V. Christofilakis; E. I. Toki; K. P. Peppas		Artificial Empathetic Intelligence for Leadership in Energy and Environmental Design Buildings	2022	2022 International Conference on Machine Learning, Big Data, Cloud and Parallel Computing (COM-IT-CON)	10.1109/COM-IT-CON54601.2022.9850809	https://ieeexplore.ieee.org/stamp/stamp.jsp?arnumber=9850809		IEEE	Refused	Refused			April-2024	2 - The article does not have sickle cell disease as its object of study
147	R. Auti; A. Bhatt; S. Tidake		Comparative Analysis of Machine Learning Algorithms for Genomic Data	2023	2023 1st DMIHER International Conference on Artificial Intelligence in Education and Industry 4.0 (IDICAIEI)	10.1109/IDICAIEI58380.2023.10406455	https://ieeexplore.ieee.org/stamp/stamp.jsp?arnumber=10406455		IEEE	Refused	Refused			April-2024	2 - The article does not have sickle cell disease as its object of study
148	M. Ferdous; J. Debnath; N. R. Chakraborty		Machine Learning Algorithms in Healthcare: A Literature Survey	2020	2020 11th International Conference on Computing, Communication and Networking Technologies (ICCCNT)	10.1109/ICCCNT49239.2020.9225642	https://ieeexplore.ieee.org/stamp/stamp.jsp?arnumber=9225642		IEEE	Refused	Refused			April-2024	2 - The article does not have sickle cell disease as its object of study
149	B. Singh; H. Tawfik		A Machine Learning Approach for Predicting Weight Gain Risks in Young Adults	2019	2019 10th International Conference on Dependable Systems, Services and Technologies (DESSERT)	10.1109/DESSERT.2019.8770016	https://ieeexplore.ieee.org/stamp/stamp.jsp?arnumber=8770016		IEEE	Refused	Refused			April-2024	2 - The article does not have sickle cell disease as its object of study
150	M. U. Kothalawala; M. G. Gaveshith K; A. H. D. H. Tharaka; I. A. Punchihewa; D. Sriyaratna		Banana Disease Identification Using Machine Learning Based Technologies and Weather-Based Dispersion Analysis	2022	2022 4th International Conference on Advancements in Computing (ICAC)	10.1109/ICAC57685.2022.10025325	https://ieeexplore.ieee.org/stamp/stamp.jsp?arnumber=10025325		IEEE	Refused	Refused			April-2024	2 - The article does not have sickle cell disease as its object of study
151	S. Mushtaq; K. S. Saini		A Review on Predicting Brain Stroke using Machine Learning	2023	2023 10th International Conference on Computing for Sustainable Global Development (INDIACom)		https://ieeexplore.ieee.org/stamp/stamp.jsp?arnumber=10112236		IEEE	Refused	Refused			April-2024	2 - The article does not have sickle cell disease as its object of study
152	K. Aishwarya		Threshold Based Feature Selection For Anemia Prediction	2023	2023 International Conference on Computer Communication and Informatics (ICCCI)	10.1109/ICCCI56745.2023.10128647	https://ieeexplore.ieee.org/stamp/stamp.jsp?arnumber=10128647		IEEE	Refused	Refused			April-2024	2 - The article does not have sickle cell disease as its object of study
153	B. F. Bio Nigan; A. G. Zohoun; A. D. Kora		White Blood Cells Recognition and Classification using Convolutional Neural Network	2023	2023 2nd International Conference on Applied Artificial Intelligence and Computing (ICAAIC)	10.1109/ICAAIC56838.2023.10140293	https://ieeexplore.ieee.org/stamp/stamp.jsp?arnumber=10140293		IEEE	Refused	Refused			April-2024	2 - The article does not have sickle cell disease as its object of study
154	B. Akter; A. Rajbongshi; S. Sazzad; R. Shakil; J. Biswas; U. Sara		A Machine Learning Approach to Detect the Brain Stroke Disease	2022	2022 4th International Conference on Smart Systems and Inventive Technology (ICSSIT)	10.1109/ICSSIT53264.2022.9716345	https://ieeexplore.ieee.org/stamp/stamp.jsp?arnumber=9716345		IEEE	Refused	Refused			April-2024	2 - The article does not have sickle cell disease as its object of study
155	C. -H. Chen; K. -C. Liu; T. -Y. Lu; C. -Y. Chang; C. -T. Chan; Y. Tsao		Wearable-based Pain Assessment in Patients with Adhesive Capsulitis Using Machine Learning	2023	2023 11th International IEEE/EMBS Conference on Neural Engineering (NER)	10.1109/NER52421.2023.10123790	https://ieeexplore.ieee.org/stamp/stamp.jsp?arnumber=10123790		IEEE	Refused	Refused			April-2024	2 - The article does not have sickle cell disease as its object of study
156	S. N. Bushra; G. Shobana		Paediatric Sickle Cell Detection using Deep Learning - A Review	2021	2021 International Conference on Artificial Intelligence and Smart Systems (ICAIS)	10.1109/ICAIS50930.2021.9395756	https://ieeexplore.ieee.org/stamp/stamp.jsp?arnumber=9395756		IEEE	Refused	Refused			April-2024	3 - Publications that are not original studies
157	S. Chatterjee; A. Gorey; S. Gain; A. Sinharay; C. Bhaumik; T. Chakravarty; A. Pal		Monte Carlo method based model for augmenting data towards lubricant oil state analysis in heavy machine industry	2023	2023 IEEE Applied Sensing Conference (APSCON)	10.1109/APSCON56343.2023.10101307	https://ieeexplore.ieee.org/stamp/stamp.jsp?arnumber=10101307		IEEE	Refused	Refused			April-2024	2 - The article does not have sickle cell disease as its object of study
158	S. Moscato; S. Orlandi; A. Giannelli; R. Ostan; L. Chiari		Automatic pain assessment on cancer patients using physiological signals recorded in real-world contexts	2022	2022 44th Annual International Conference of the IEEE Engineering in Medicine & Biology Society (EMBC)	10.1109/EMBC48229.2022.9871990	https://ieeexplore.ieee.org/stamp/stamp.jsp?arnumber=9871990		IEEE	Refused	Refused			April-2024	2 - The article does not have sickle cell disease as its object of study
159	M. Trigka; E. Dritsas; P. Mylonas		A Multi-Class Classification Approach for Anemia Level Prediction with Machine Learning Models	2023	2023 8th South-East Europe Design Automation, Computer Engineering, Computer Networks and Social Media Conference (SEEDA-CECNSM)	10.1109/SEEDA-CECNSM61561.2023.10470847	https://ieeexplore.ieee.org/stamp/stamp.jsp?arnumber=10470847		IEEE	Refused	Refused			April-2024	2 - The article does not have sickle cell disease as its object of study
160	M. Wehde		Healthcare 4.0	2019	IEEE Engineering Management Review	10.1109/EMR.2019.2930702	https://ieeexplore.ieee.org/stamp/stamp.jsp?arnumber=8782570		IEEE	Refused	Refused			April-2024	2 - The article does not have sickle cell disease as its object of study
161	B. A. Patel; A. Parikh		Impact Analysis of the Complete Blood Count Parameter using Naive Bayes	2020	2020 International Conference on Inventive Computation Technologies (ICICT)	10.1109/ICICT48043.2020.9112533	https://ieeexplore.ieee.org/stamp/stamp.jsp?arnumber=9112533		IEEE	Refused	Refused			April-2024	2 - The article does not have sickle cell disease as its object of study
162	S. Purwar; R. Tripathi; R. Ranjan; R. Saxena		Classification of Thalassemia Patients Using a Fusion of Deep Image and Clinical Features	2021	2021 11th International Conference on Cloud Computing, Data Science & Engineering (Confluence)	10.1109/Confluence51648.2021.9377054	https://ieeexplore.ieee.org/stamp/stamp.jsp?arnumber=9377054		IEEE	Refused	Refused			April-2024	2 - The article does not have sickle cell disease as its object of study
163	W. Qiu; J. Guo; X. Li; M. Xu; M. Zhang; N. Guo; Q. Li		Multi-label Detection and Classification of Red Blood Cells in Microscopic Images	2020	2020 IEEE International Conference on Big Data (Big Data)	10.1109/BigData50022.2020.9377782	https://ieeexplore.ieee.org/stamp/stamp.jsp?arnumber=9377782		IEEE	Refused	Refused			April-2024	1 - Double
164	M. Balestier; M. Cui; R. Nandakumar; A. Tyagi; C. Vintimilla; S. Mathew		Regression Based Machine Learning to Generate and Validate a Metric for Food Insecurity	2021	2021 IEEE MIT Undergraduate Research Technology Conference (URTC)	10.1109/URTC54388.2021.9701639	https://ieeexplore.ieee.org/stamp/stamp.jsp?arnumber=9701639		IEEE	Refused	Refused			April-2024	2 - The article does not have sickle cell disease as its object of study
165	F. Yang; T. Banerjee; M. J. Panaggio; D. M. Abrams; N. R. Shah		Continuous Pain Assessment Using Ensemble Feature Selection from Wearable Sensor Data	2019	2019 IEEE International Conference on Bioinformatics and Biomedicine (BIBM)	10.1109/BIBM47256.2019.8983282	https://ieeexplore.ieee.org/stamp/stamp.jsp?arnumber=8983282		IEEE	Refused	Refused			April-2024	1 - Double
166	S. Azadifar; A. Ahmadi		A New Disease Candidate Gene Prioritization Method Using Graph Convolutional Networks	2021	2021 26th International Computer Conference, Computer Society of Iran (CSICC)	10.1109/CSICC52343.2021.9420628	https://ieeexplore.ieee.org/stamp/stamp.jsp?arnumber=9420628		IEEE	Refused	Refused			April-2024	2 - The article does not have sickle cell disease as its object of study
167	A. R. Sahu; C. Williams; S. Rajeev; S. Sharma		AI-Based Recipient Blood Type Matching Blood Transfusion Medical Device Design System	2022	2022 IEEE Integrated STEM Education Conference (ISEC)	10.1109/ISEC54952.2022.10025037	https://ieeexplore.ieee.org/stamp/stamp.jsp?arnumber=10025037		IEEE	Refused	Refused			April-2024	2 - The article does not have sickle cell disease as its object of study
168	A. Awasthi; A. K. Sharma		Advanced Blood Management System Community Method Based on Deep Learning	2022	2022 11th International Conference on System Modeling & Advancement in Research Trends (SMART)	10.1109/SMART55829.2022.10047024	https://ieeexplore.ieee.org/stamp/stamp.jsp?arnumber=10047024		IEEE	Refused	Refused			April-2024	2 - The article does not have sickle cell disease as its object of study
169	J. Prajapati; V. Uduthalapally; D. Das; R. Mahapatra; P. N. Wasnik		XAIA: An Explainable AI Approach for Classification and Analysis of Blood Anemia	2023	2023 OITS International Conference on Information Technology (OCIT)	10.1109/OCIT59427.2023.10430938	https://ieeexplore.ieee.org/stamp/stamp.jsp?arnumber=10430938		IEEE	Refused	Refused			April-2024	2 - The article does not have sickle cell disease as its object of study
170	K. Jaskie; A. Spanias		Positive And Unlabeled Learning Algorithms And Applications: A Survey	2019	2019 10th International Conference on Information, Intelligence, Systems and Applications (IISA)	10.1109/IISA.2019.8900698	https://ieeexplore.ieee.org/stamp/stamp.jsp?arnumber=8900698		IEEE	Refused	Refused			April-2024	2 - The article does not have sickle cell disease as its object of study
171	O. Rohanian; S. Kouchaki; A. Soltan; J. Yang; M. Rohanian; Y. Yang; D. Clifton		Privacy-Aware Early Detection of COVID-19 Through Adversarial Training	2023	IEEE Journal of Biomedical and Health Informatics	10.1109/JBHI.2022.3230663	https://ieeexplore.ieee.org/stamp/stamp.jsp?arnumber=9993747		IEEE	Refused	Refused			April-2024	2 - The article does not have sickle cell disease as its object of study
172	M. Nalini; P. Sriharipriyan; P. Matheswaran; K. V. Vikash; M. Sudharsan		Anemia Detection Through Image Analysis and Image Processing	2023	2023 Intelligent Computing and Control for Engineering and Business Systems (ICCEBS)	10.1109/ICCEBS58601.2023.10448614	https://ieeexplore.ieee.org/stamp/stamp.jsp?arnumber=10448614		IEEE	Refused	Refused			April-2024	2 - The article does not have sickle cell disease as its object of study
173	V. C. Joshi; M. A. Mehta		White Blood Cell Segmentation Using DeepLabv3+ for Improved Hematological Disease Detection	2023	2023 IEEE Region 10 Symposium (TENSYMP)	10.1109/TENSYMP55890.2023.10223628	https://ieeexplore.ieee.org/stamp/stamp.jsp?arnumber=10223628		IEEE	Refused	Refused			April-2024	2 - The article does not have sickle cell disease as its object of study
174	V. Asha; G. M; B. Saju; R. Nayan; R. K. Kumar; S. Sharma		Ocular Disease Recognition using Machine Learning	2023	2023 14th International Conference on Computing Communication and Networking Technologies (ICCCNT)	10.1109/ICCCNT56998.2023.10306614	https://ieeexplore.ieee.org/stamp/stamp.jsp?arnumber=10306614		IEEE	Refused	Refused			April-2024	2 - The article does not have sickle cell disease as its object of study
175	D. Saikrishna; M. M. Rao; B. S. Dhanush; S. Harshavardhan; B. Prudhvi; P. Rana; U. Mittal		Pneumonia Detection Using Deep Learning Algorithms	2021	2021 2nd International Conference on Intelligent Engineering and Management (ICIEM)	10.1109/ICIEM51511.2021.9445310	https://ieeexplore.ieee.org/stamp/stamp.jsp?arnumber=9445310		IEEE	Refused	Refused			April-2024	2 - The article does not have sickle cell disease as its object of study
176	I. Marius		Analysis of blood by Spectroscopy Near Infrared	2020	2020 12th International Conference on Electronics, Computers and Artificial Intelligence (ECAI)	10.1109/ECAI50035.2020.9223179	https://ieeexplore.ieee.org/stamp/stamp.jsp?arnumber=9223179		IEEE	Refused	Refused			April-2024	2 - The article does not have sickle cell disease as its object of study
177	Z. Liao; Y. Zhang		Red Blood Cell Aggregation Classification Based on Ultrasonic Radiofrequency Echo Signals by An Improved Convolutional Neural Network	2022	2022 3rd International Conference on Computer Vision, Image and Deep Learning & International Conference on Computer Engineering and Applications (CVIDL & ICCEA)	10.1109/CVIDLICCEA56201.2022.9824847	https://ieeexplore.ieee.org/stamp/stamp.jsp?arnumber=9824847		IEEE	Refused	Refused			April-2024	2 - The article does not have sickle cell disease as its object of study
178	C. Ciobanu; K. J. I. Ember; B. J. Nyíri; S. Rajan; V. Chauhan; F. Leblond; S. Murugkar		Potential of Raman Spectroscopy for Blood-Based Biopsy	2022	IEEE Instrumentation & Measurement Magazine	10.1109/MIM.2022.9693451	https://ieeexplore.ieee.org/stamp/stamp.jsp?arnumber=9693451		IEEE	Refused	Refused			April-2024	2 - The article does not have sickle cell disease as its object of study
179	M. I. Akbar; R. A. Vinarti; R. A. Hendrawan; M. R. Fathoni; R. D. Rachmayanti		Comparative Analysis of Risk Assessment Methods in StrokIndo Case Study	2022	2021 International Seminar on Machine Learning, Optimization, and Data Science (ISMODE)	10.1109/ISMODE53584.2022.9742805	https://ieeexplore.ieee.org/stamp/stamp.jsp?arnumber=9742805		IEEE	Refused	Refused			April-2024	2 - The article does not have sickle cell disease as its object of study
180	F. Yu; H. Dong; M. Zhang; J. Zhao; B. Dong; Q. Li; L. Zhang		AF-SEG: An Annotation-Free Approach for Image Segmentation by Self-Supervision and Generative Adversarial Network	2020	2020 IEEE 17th International Symposium on Biomedical Imaging (ISBI)	10.1109/ISBI45749.2020.9098535	https://ieeexplore.ieee.org/stamp/stamp.jsp?arnumber=9098535		IEEE	Refused	Refused			April-2024	2 - The article does not have sickle cell disease as its object of study
181	A. S. Duggal; P. K. Malik; H. Bedi; R. Roges; R. Singh		Emerging Technologies in the Field of Smart Monitoring Healthcare System with Cardiac Disease	2023	2023 14th International Conference on Computing Communication and Networking Technologies (ICCCNT)	10.1109/ICCCNT56998.2023.10307769	https://ieeexplore.ieee.org/stamp/stamp.jsp?arnumber=10307769		IEEE	Refused	Refused			April-2024	2 - The article does not have sickle cell disease as its object of study
182	M. Rakhra; A. Singh; T. Fadhaeel; A. A. Ahdal; N. Pandey		Design, Fabrication, and Implementation of an Agriculture robot	2022	2022 10th International Conference on Reliability, Infocom Technologies and Optimization (Trends and Future Directions) (ICRITO)	10.1109/ICRITO56286.2022.9964771	https://ieeexplore.ieee.org/stamp/stamp.jsp?arnumber=9964771		IEEE	Refused	Refused			April-2024	2 - The article does not have sickle cell disease as its object of study
183	G. Menchetti; Z. Chen; D. J. Wilkie; R. Ansari; Y. Yardimci; A. E. Çetin		Pain Detection from Facial Videos Using Two-Stage Deep Learning	2019	2019 IEEE Global Conference on Signal and Information Processing (GlobalSIP)	10.1109/GlobalSIP45357.2019.8969274	https://ieeexplore.ieee.org/stamp/stamp.jsp?arnumber=8969274		IEEE	Refused	Refused			April-2024	2 - The article does not have sickle cell disease as its object of study
184	P. P. P. M. T. D. Rathnayake; J. Senanayake; D. Wickramaarachchi		Estimation of the incubation period of COVID-19 using boosted random forest algorithm	2021	2021 International Research Conference on Smart Computing and Systems Engineering (SCSE)	10.1109/SCSE53661.2021.9568282	https://ieeexplore.ieee.org/stamp/stamp.jsp?arnumber=9568282		IEEE	Refused	Refused			April-2024	2 - The article does not have sickle cell disease as its object of study
185	S. Raina; A. Khandelwal; S. Gupta; A. Leekha		Blood Cells Detection Using Faster-RCNN	2020	2020 IEEE International Conference on Computing, Power and Communication Technologies (GUCON)	10.1109/GUCON48875.2020.9231134	https://ieeexplore.ieee.org/stamp/stamp.jsp?arnumber=9231134		IEEE	Refused	Refused			April-2024	1 - Double
186	E. J. Carmona; M. Díaz; J. Novo; M. Ortega		Modeling, Localization, and Segmentation of the Foveal Avascular Zone on Retinal OCT-Angiography Images	2020	IEEE Access	10.1109/ACCESS.2020.3017440	https://ieeexplore.ieee.org/stamp/stamp.jsp?arnumber=9169899		IEEE	Refused	Refused			April-2024	2 - The article does not have sickle cell disease as its object of study
187	D. Uike; S. Thorat		Implementation of Multiclass Algorithm for Sickle Cell Identification and Categorization – A Review	2020	2020 2nd International Conference on Innovative Mechanisms for Industry Applications (ICIMIA)	10.1109/ICIMIA48430.2020.9074976	https://ieeexplore.ieee.org/stamp/stamp.jsp?arnumber=9074976		IEEE	Refused	Refused			April-2024	3 - Publications that are not original studies
188	G. Goodman; T. Banerjee; W. Romine; C. Shimizu; J. Hughes		Caregiver Assessment Using Smart Gaming Technology: A Feasibility Study	2019	2019 IEEE International Conference on Fuzzy Systems (FUZZ-IEEE)	10.1109/FUZZ-IEEE.2019.8858868	https://ieeexplore.ieee.org/stamp/stamp.jsp?arnumber=8858868		IEEE	Refused	Refused			April-2024	2 - The article does not have sickle cell disease as its object of study
189	J. P. M. De Leon; J. M. V. B. Dayego; N. B. Linsangan; R. A. Juanatas		Detection of Sickle Cell Anemia in Blood Smear using YOLOv3	2022	2022 IEEE International Conference on Artificial Intelligence in Engineering and Technology (IICAIET)	10.1109/IICAIET55139.2022.9936781	https://ieeexplore.ieee.org/stamp/stamp.jsp?arnumber=9936781		IEEE	Refused	Refused			April-2024	2 - The article does not have sickle cell disease as its object of study
190	V. S. Kumar; R. S; P. K. Pareek; V. H. C. De Albuquerque; D. Gupta; A. Khanna		Detection of Leukemia from Histopathological Image using Deep Learning Techniques	2022	2022 Second International Conference on Advanced Technologies in Intelligent Control, Environment, Computing & Communication Engineering (ICATIECE)	10.1109/ICATIECE56365.2022.10047425	https://ieeexplore.ieee.org/stamp/stamp.jsp?arnumber=10047425		IEEE	Refused	Refused			April-2024	2 - The article does not have sickle cell disease as its object of study
191	K. Jalaleddini; N. Canac; S. G. Thorpe; M. J. O’Brien; M. Ranjbaran; B. Delay; A. Y. Dorn; F. Scalzo; C. M. Thibeault; S. J. Wilk; R. B. Hamilton		Objective Assessment of Beat Quality in Transcranial Doppler Measurement of Blood Flow Velocity in Cerebral Arteries	2020	IEEE Transactions on Biomedical Engineering	10.1109/TBME.2019.2923146	https://ieeexplore.ieee.org/stamp/stamp.jsp?arnumber=8737776		IEEE	Refused	Refused			April-2024	2 - The article does not have sickle cell disease as its object of study
192	M. Shahzad; A. I. Umar; S. H. Shirazi; I. A. Shaikh		Semantic Segmentation of Anaemic RBCs Using Multilevel Deep Convolutional Encoder-Decoder Network	2021	IEEE Access	10.1109/ACCESS.2021.3131768	https://ieeexplore.ieee.org/stamp/stamp.jsp?arnumber=9631221		IEEE	Refused	Refused			April-2024	2 - The article does not have sickle cell disease as its object of study
193	N. G. Goswami; A. Goswami; N. Sampathila; G. M. Bairy		Sickle Cell Classification Using Deep Learning	2023	2023 3rd International Conference on Intelligent Technologies (CONIT)	10.1109/CONIT59222.2023.10205802	https://ieeexplore.ieee.org/stamp/stamp.jsp?arnumber=10205802		IEEE	Refused	Refused			April-2024	1 - Double
194	B. Sen; A. Ganesh; A. Bhan; S. Dixit		“Deep Learning based diagnosis of sickle cell anemia in human RBC”	2021	2021 2nd International Conference on Intelligent Engineering and Management (ICIEM)	10.1109/ICIEM51511.2021.9445293	https://ieeexplore.ieee.org/stamp/stamp.jsp?arnumber=9445293		IEEE	Accepted	Accepted		Diagnosis	April-2024
195	S. Soni; H. Thakkar; B. K. Singh		Transfer Learning for Sickle Cell Anemia and Trait Classification	2022	2022 Second International Conference on Power, Control and Computing Technologies (ICPC2T)	10.1109/ICPC2T53885.2022.9776656	https://ieeexplore.ieee.org/stamp/stamp.jsp?arnumber=9776656		IEEE	Refused	Refused			April-2024	1 - Double
196	Chy, TS; Rahaman, MA	Chy, Tajkia Saima; Rahaman, Mohammad Anisur	A Comparative Analysis by KNN, SVM & ELM Classification to Detect Sickle Cell Anemia	2019	2019 1ST INTERNATIONAL CONFERENCE ON ROBOTICS, ELECTRICAL AND SIGNAL PROCESSING TECHNIQUES (ICREST)	10.1109/icrest.2019.8644410	http://dx.doi.org/10.1109/icrest.2019.8644410		Web of Science	Accepted	Accepted		Diagnosis	April-2024
197	Sachdev, V; Tian, X; Gu, Y; Nichols, J; Sidenko, S; Li, W; Beri, A; Layne, WA; Allen, D; Wu, CLO; Thein, SL	Sachdev, Vandana; Tian, Xin; Gu, Yuan; Nichols, James; Sidenko, Stanislav; Li, Wen; Beri, Andrea; Layne, W. Austin; Allen, Darlene; Wu, Colin O.; Thein, Swee Lay	A phenotypic risk score for predicting mortality in sickle cell disease	2021	BRITISH JOURNAL OF HAEMATOLOGY	10.1111/bjh.17342	http://dx.doi.org/10.1111/bjh.17342		Web of Science	Refused	Refused			April-2024	1 - Double
198	Mohammed, A; Podila, PSB; Davis, RL; Ataga, KI; Hankins, JS; Kamaleswaran, R	Mohammed, Akram; Podila, Pradeep S. B.; Davis, Robert L.; Ataga, Kenneth, I; Hankins, Jane S.; Kamaleswaran, Rishikesan	Using Machine Learning to Predict Early Onset Acute Organ Failure in Critically III Intensive Care Unit Patients With Sickle Cell Disease: Retrospective Study	2020	JOURNAL OF MEDICAL INTERNET RESEARCH	10.2196/14693	http://dx.doi.org/10.2196/14693		Web of Science	Refused	Refused			April-2024	1 - Double
199	Stojancic, RS; Subramaniam, A; Vuong, C; Utkarsh, K; Golbasi, N; Fernandez, O; Shah, NR	Stojancic, Rebecca Sofia; Subramaniam, Arvind; Vuong, Caroline; Utkarsh, Kumar; Golbasi, Nuran; Fernandez, Olivia; Shah, Nirmish	Predicting Pain in People With Sickle Cell Disease in the Day Hospital Using the Commercial Wearable Apple Watch: Feasibility Study	2023	JMIR FORMATIVE RESEARCH	10.2196/45355	http://dx.doi.org/10.2196/45355		Web of Science	Refused	Refused			April-2024	1 - Double
200	Elsabagh, AA; Elhadary, M; Elsayed, B; Elshoeibi, AM; Ferih, K; Kaddoura, R; Alkindi, S; Alshurafa, A; Alrasheed, M; Alzayed, A; Al-Abdulmalek, A; Altooq, JA; Yassin, M	Elsabagh, Ahmed Adel; Elhadary, Mohamed; Elsayed, Basel; Elshoeibi, Amgad Mohamed; Ferih, Khaled; Kaddoura, Rasha; Alkindi, Salam; Alshurafa, Awni; Alrasheed, Mona; Alzayed, Abdullah; Al-Abdulmalek, Abdulrahman; Altooq, Jaffer Abduljabber; Yassin, Mohamed	Artificial intelligence in sickle disease	2023	BLOOD REVIEWS	10.1016/j.blre.2023.101102	http://dx.doi.org/10.1016/j.blre.2023.101102		Web of Science	Refused	Refused			April-2024	1 - Double
201	Padrao, EMH; Bustos, B; Mahesh, A; Fonseca, GHH; Taniguchi, LU	Padrao, Eduardo Messias Hirano; Bustos, Brian; Mahesh, Ashwin; Hencklain Fonseca, Guilherme Henrique; Taniguchi, Leandro Utino	Phenotypes of sickle cell intensive care admissions: an unsupervised machine learning approach in a single-center retrospective cohort	2022	ANNALS OF HEMATOLOGY	10.1007/s00277-022-04918-4	http://dx.doi.org/10.1007/s00277-022-04918-4		Web of Science	Refused	Refused			April-2024	1 - Double
202	Ji, YH; Chalacheva, P; Rosen, CL; DeBaun, MR; Coates, TD; Khoo, MCK	Ji, Yunhua; Chalacheva, Patjanaporn; Rosen, Carol L.; DeBaun, Michael R.; Coates, Thomas D.; Khoo, Michael C. K.	Identifying Elevated Risk for Future Pain Crises in Sickle-Cell Disease Using Photoplethysmogram Patterns Measured During Sleep: A Machine Learning Approach	2021	FRONTIERS IN DIGITAL HEALTH	10.3389/fdgth.2021.714741	http://dx.doi.org/10.3389/fdgth.2021.714741		Web of Science	Refused	Refused			April-2024	1 - Double
203	Vicent, M; Simon, K; Yonasi, S	Vicent, Mabirizi; Simon, Kawuma; Yonasi, Safari	An algorithm to detect overlapping red blood cells for sickle cell disease diagnosis	2022	IET IMAGE PROCESSING	10.1049/ipr2.12439	http://dx.doi.org/10.1049/ipr2.12439		Web of Science	Refused	Refused			April-2024	1 - Double
204	Goswami, NG; Goswami, A; Sampathila, N; Bairy, MG; Chadaga, K; Belurkar, S	Goswami, Neelankit Gautam; Goswami, Anushree; Sampathila, Niranjana; Bairy, Muralidhar G.; Chadaga, Krishnaraj; Belurkar, Sushma	Detection of sickle cell disease using deep neural networks and explainable artificial intelligence	2024	JOURNAL OF INTELLIGENT SYSTEMS	10.1515/jisys-2023-0179	http://dx.doi.org/10.1515/jisys-2023-0179		Web of Science	Refused	Refused			April-2024	1 - Double
205	Alam, M; Le, D; Lim, JI; Chan, RVP; Yao, XC	Alam, Minhaj; Le, David; Lim, Jennifer, I; Chan, Robison V. P.; Yao, Xincheng	Supervised Machine Learning Based Multi-Task Artificial Intelligence Classification of Retinopathies	2019	JOURNAL OF CLINICAL MEDICINE	10.3390/jcm8060872	http://dx.doi.org/10.3390/jcm8060872		Web of Science	Refused	Refused			April-2024	2 - The article does not have sickle cell disease as its object of study
206	Kaestner, L; Bianchi, P	Kaestner, Lars; Bianchi, Paola	Trends in the Development of Diagnostic Tools for Red Blood Cell-Related Diseases and Anemias	2020	FRONTIERS IN PHYSIOLOGY	10.3389/fphys.2020.00387	http://dx.doi.org/10.3389/fphys.2020.00387		Web of Science	Refused	Refused			April-2024	1 - Double
207	Zahr, RS; Mohammed, A; Naik, S; Faradji, D; Ataga, KI; Lebensburger, J; Davis, RL	Zahr, Rima S.; Mohammed, Akram; Naik, Surabhi; Faradji, Daniel; Ataga, Kenneth I.; Lebensburger, Jeffrey; Davis, Robert L.	Machine Learning Predicts Acute Kidney Injury in Hospitalized Patients with Sickle Cell Disease	2024	AMERICAN JOURNAL OF NEPHROLOGY	10.1159/000534864	http://dx.doi.org/10.1159/000534864		Web of Science	Refused	Refused			April-2024	1 - Double
208	Cai, S; Han, IC; Scott, AW	Cai, Sophie; Han, Ian C.; Scott, Adrienne W.	Artificial intelligence for improving sickle cell retinopathy diagnosis and management	2021	EYE	10.1038/s41433-021-01556-4	http://dx.doi.org/10.1038/s41433-021-01556-4		Web of Science	Refused	Refused			April-2024	1 - Double
209	Jennifer, SS; Shamim, MH; Reza, AW; Siddique, N	Jennifer, Sanjeda Sara; Shamim, Mahbub Hasan; Reza, Ahmed Wasif; Siddique, Nazmul	Sickle cell disease classification using deep learning	2023	HELIYON	10.1016/j.heliyon.2023.e22203	http://dx.doi.org/10.1016/j.heliyon.2023.e22203		Web of Science	Refused	Refused			April-2024	1 - Double
210	Patel, A; Gan, K; Li, AA; Weiss, J; Nouraie, M; Tayur, S; Novelli, EM	Patel, Arisha; Gan, Kyra; Li, Andrew A.; Weiss, Jeremy; Nouraie, Mehdi; Tayur, Sridhar; Novelli, Enrico M.	Machine-learning algorithms for predicting hospital re-admissions in sickle cell disease	2021	BRITISH JOURNAL OF HAEMATOLOGY	10.1111/bjh.17107	http://dx.doi.org/10.1111/bjh.17107		Web of Science	Refused	Refused			April-2024	1 - Double
211	Singh, BK; Thakkar, H	Singh, Bikesh Kumar; Thakkar, Hardik	Hydroxyurea Dosage Classification for Sickle Cell Disease Patients	2021	PROCEEDINGS OF THE 6TH INTERNATIONAL CONFERENCE ON INVENTIVE COMPUTATION TECHNOLOGIES (ICICT 2021)	10.1109/ICICT50816.2021.9358788	http://dx.doi.org/10.1109/ICICT50816.2021.9358788		Web of Science	Refused	Refused			April-2024	1 - Double
212	Alambo, A; Andrew, R; Gollarahalli, S; Vaughn, J; Banerjee, T; Thirunarayan, K; Abrams, D; Shah, N	Alambo, Amanuel; Andrew, Ryan; Gollarahalli, Sid; Vaughn, Jacqueline; Banerjee, Tanvi; Thirunarayan, Krishnaprasad; Abrams, Daniel; Shah, Nirmish	Measuring Pain in Sickle Cell Disease using Clinical Text	2020	42ND ANNUAL INTERNATIONAL CONFERENCES OF THE IEEE ENGINEERING IN MEDICINE AND BIOLOGY SOCIETY: ENABLING INNOVATIVE TECHNOLOGIES FOR GLOBAL HEALTHCARE EMBC'20				Web of Science	Refused	Refused			April-2024	1 - Double
213	Abdulhay, EW; Allow, AG; Al-Jalouly, ME	Abdulhay, Enas Walid; Allow, Ahmad Ghaith; Al-Jalouly, Mohammad Eyad	Detection of Sickle Cell, Megaloblastic Anemia, Thalassemia and Malaria through Convolutional Neural Network	2021	PROCEEDINGS OF 2021 GLOBAL CONGRESS ON ELECTRICAL ENGINEERING (GC-ELECENG 2021)	10.1109/GC-ELECENG52322.2021.9788131	http://dx.doi.org/10.1109/GC-ELECENG52322.2021.9788131		Web of Science	Refused	Refused			April-2024	1 - Double
214	Chen, CX; Funkenbusch, GT; Wax, A	Chen, Cindy X. X.; Funkenbusch, George T.; Wax, Adam	Biophysical Profiling of Sickle Cell Disease Using Holographic Cytometry and Deep Learning	2023	INTERNATIONAL JOURNAL OF MOLECULAR SCIENCES	10.3390/ijms241511885	http://dx.doi.org/10.3390/ijms241511885		Web of Science	Refused	Refused			April-2024	1 - Double
215	Petrovic, N; Moyà-Alcover, G; Jaume-i-Capó, A; González-Hidalgo, M	Petrovic, Natasa; Moya-Alcover, Gabriel; Jaume-i-Capo, Antoni; Gonzalez-Hidalgo, Manuel	Sickle-cell disease diagnosis support selecting the most appropriate machine learning method: Towards a general and interpretable approach for cell morphology analysis from microscopy images	2020	COMPUTERS IN BIOLOGY AND MEDICINE	10.1016/j.compbiomed.2020.104027	http://dx.doi.org/10.1016/j.compbiomed.2020.104027		Web of Science	Refused	Refused			April-2024	1 - Double
216	Vuong, C; Utkarsh, K; Stojancic, R; Subramaniam, A; Fernandez, O; Banerjee, T; Abrams, DM; Fijnvandraat, K; Shah, NR	Vuong, Caroline; Utkarsh, Kumar; Stojancic, Rebecca; Subramaniam, Arvind; Fernandez, Olivia; Banerjee, Tanvi; Abrams, Daniel M.; Fijnvandraat, Karin; Shah, Nirmish	Use of consumer wearables to monitor and predict pain in patients with sickle cell disease	2023	FRONTIERS IN DIGITAL HEALTH	10.3389/fdgth.2023.1285207	http://dx.doi.org/10.3389/fdgth.2023.1285207		Web of Science	Refused	Refused			April-2024	1 - Double
217	Issom, DZ; Rochat, J; Hartvigsen, G; Lovis, C	Issom, David-Z; Rochat, Jessica; Hartvigsen, Gunnar; Lovis, Christian	Preliminary Evaluation of a mHealth Coaching Conversational Artificial Intelligence for the Self-Care Management of People with Sickle-Cell Disease	2020	DIGITAL PERSONALIZED HEALTH AND MEDICINE	10.3233/SHTI200442	http://dx.doi.org/10.3233/SHTI200442		Web of Science	Refused	Refused			April-2024	1 - Double
218	An, R; Man, YC; Iram, S; Kucukal, E; Hasan, MN; Huang, YN; Goreke, U; Bode, A; Hill, A; Cheng, K; Sekyonda, Z; Ahuja, SP; Little, JA; Hinczewskib, M; Gurkan, UA	An, Ran; Man, Yuncheng; Iram, Shamreen; Kucukal, Erdem; Hasan, Muhammad Noman; Huang, Yuning; Goreke, Utku; Bode, Allison; Hill, Ailis; Cheng, Kevin; Sekyonda, Zoe; Ahuja, Sanjay P.; Little, Jane A.; Hinczewskib, Michael; Gurkan, Umut A.	Point-of-care microchip electrophoresis for integrated anemia and hemoglobin variant testing	2021	LAB ON A CHIP	10.1039/d1lc00371b	http://dx.doi.org/10.1039/d1lc00371b		Web of Science	Refused	Refused			April-2024	1 - Double
219	Johnson, A; Yang, F; Gollarahilli, S; Banerjee, T; Abrams, D; Jonassaint, J; Jonassaint, C; Shah, N	Johnson, Amanda; Yang, Fan; Gollarahilli, Siddharth; Banerjee, Tanvi; Abrams, Daniel; Jonassaint, Jude; Jonassaint, Charles; Shah, Nirmish	Use of Mobile Health Apps and Wearable Technology to Assess Changes and Predict Pain During Treatment of Acute Pain in Sickle Cell Disease: Feasibility Study	2019	JMIR MHEALTH AND UHEALTH	10.2196/13671	http://dx.doi.org/10.2196/13671		Web of Science	Refused	Refused			April-2024	1 - Double
220	Ojewunmi, OO; Adeyemo, TA; Oyetunji, A; Inyang, B; Akinrindoye, A; Mkumbe, BS; Gardner, K; Rooks, H; Brewin, J; Patel, H; Lee, SH; Chung, R; Rashkin, S; Kang, GL; Chianumba, R; Sangeda, R; Mwita, L; Isa, H; Agumadu, UN; Ekong, R; Faruk, JA; Jamoh, BY; Adebiyi, NM; Umar, IA; Hassan, A; Grace, C; Goel, A; Inusa, BPD; Falchi, M; Nkya, S; Makani, J; Ahmad, HR; Nnodu, O; Strouboulis, J; Menzel, S	Ojewunmi, Oyesola O.; Adeyemo, Titilope A.; Oyetunji, Ajoke, I; Inyang, Bassey; Akinrindoye, Afolashade; Mkumbe, Baraka S.; Gardner, Kate; Rooks, Helen; Brewin, John; Patel, Hamel; Lee, Sang Hyuck; Chung, Raymond; Rashkin, Sara; Kang, Guolian; Chianumba, Reuben; Sangeda, Raphael; Mwita, Liberata; Isa, Hezekiah; Agumadu, Uche-Nnebe; Ekong, Rosemary; Faruk, Jamilu A.; Jamoh, Bello Y.; Adebiyi, Niyi…	The genetic dissection of fetal haemoglobin persistence in sickle cell disease in Nigeria	2024	HUMAN MOLECULAR GENETICS	10.1093/hmg/ddae014	http://dx.doi.org/10.1093/hmg/ddae014		Web of Science	Refused	Refused			April-2024	1 - Double
221	Mondal, P; Yirinec, A; Midya, V; Sankoorikal, BJ; Smink, G; Khokhar, A; Abu-Hasan, M; Bascom, R	Mondal, Pritish; Yirinec, Alison; Midya, Vishal; Sankoorikal, Binu-John; Smink, Gayle; Khokhar, Arshjot; Abu-Hasan, Mutasim; Bascom, Rebecca	Diagnostic value of spirometry vs impulse oscillometry: A comparative study in children with sickle cell disease	2019	PEDIATRIC PULMONOLOGY	10.1002/ppul.24382	http://dx.doi.org/10.1002/ppul.24382		Web of Science	Refused	Refused			April-2024	1 - Double
222	Padhee, S; Nave, GK; Banerjee, T; Abrams, DM; Shah, N	Padhee, Swati; Nave, Gary K., Jr.; Banerjee, Tanvi; Abrams, Daniel M.; Shah, Nirmish	Improving Pain Assessment Using Vital Signs and Pain Medication for Patients With Sickle Cell Disease: Retrospective Study	2022	JMIR FORMATIVE RESEARCH	10.2196/36998	http://dx.doi.org/10.2196/36998		Web of Science	Refused	Refused			April-2024	1 - Double
223	Mondal, P; Midya, V; Khokhar, A; Sathianathan, S; Forno, E	Mondal, Pritish; Midya, Vishal; Khokhar, Arshjot; Sathianathan, Shyama; Forno, Erick	Predictors of Diffusing Capacity in Children With Sickle Cell Disease: A Longitudinal Study	2021	FRONTIERS IN PEDIATRICS	10.3389/fped.2021.678174	http://dx.doi.org/10.3389/fped.2021.678174		Web of Science	Refused	Refused			April-2024	1 - Double
224	Hernigou, P	Hernigou, Philippe	Revisiting prediction of collapse in hip osteonecrosis with artificial intelligence and machine learning: a new approach for quantifying and ranking the contribution and association of factors for collapse	2023	INTERNATIONAL ORTHOPAEDICS	10.1007/s00264-022-05631-7	http://dx.doi.org/10.1007/s00264-022-05631-7		Web of Science	Refused	Refused			April-2024	1 - Double
225	Masterson, TA; Parmar, M; Tradewell, MB; Nackeeran, S; Rainer, Q; Blachman-Braun, R; Heller, N; Greer, A; Hauser, N; Kava, BR; Ramasamy, R	Masterson, Thomas A.; Parmar, Madhumita; Tradewell, Michael B.; Nackeeran, Sirpi; Rainer, Quinn; Blachman-Braun, Ruben; Heller, Nicholas; Greer, Aubrey; Hauser, Nicholas; Kava, Bruce R.; Ramasamy, Ranjith	Using Artificial Intelligence to Predict Surgical Shunts in Men with Ischemic Priapism	2020	JOURNAL OF UROLOGY	10.1097/JU.0000000000001183	http://dx.doi.org/10.1097/JU.0000000000001183		Web of Science	Refused	Refused			April-2024	1 - Double
226	Marinho, CD; Maioli, MCP; do Amaral, JLM; Lopes, AJ; de Melo, PL	Marinho, Cirlene de Lima; Paixao Maioli, Maria Christina; Machado do Amaral, Jorge Luis; Lopes, Agnaldo Jose; de Melo, Pedro Lopes	Respiratory resistance and reactance in adults with sickle cell anemia: Part 2-Fractional-order modeling and a clinical decision support system for the diagnosis of respiratory disorders	2019	PLOS ONE	10.1371/journal.pone.0213257	http://dx.doi.org/10.1371/journal.pone.0213257		Web of Science	Refused	Refused			April-2024	1 - Double
227	Abbasi, S; Groba, BC; Weets, I; Liu, Q; Ferranti, F; Ottevaere, H	Abbasi, Sara; Carnero Groba, Bastian; Weets, Ilse; Liu, Qing; Ferranti, Francesco; Ottevaere, Heidi	SERS biosensing of Sickle cell hemoglobin from Normal hemoglobin	2023	ENHANCED SPECTROSCOPIES AND NANOIMAGING 2023	10.1117/12.2675806	http://dx.doi.org/10.1117/12.2675806		Web of Science	Refused	Refused			April-2024	1 - Double
228	Le, D; Son, T; Yao, XC	Le, David; Son, Taeyoon; Yao, Xincheng	Machine learning in optical coherence tomography angiography	2021	EXPERIMENTAL BIOLOGY AND MEDICINE	10.1177/15353702211026581	http://dx.doi.org/10.1177/15353702211026581		Web of Science	Refused	Refused			April-2024	1 - Double
229	Miró-Nicolau, M; Moyà-Alcover, G; González-Hidalgo, M; Jaume-i-Capó, A	Miro-Nicolau, Miquel; Moya-Alcover, Gabriel; Gonzalez-Hidalgo, Manuel; Jaume-i-Capo, Antoni	Improving concave point detection to better segment overlapped objects in images	2023	MULTIMEDIA TOOLS AND APPLICATIONS	10.1007/s11042-023-15382-1	http://dx.doi.org/10.1007/s11042-023-15382-1		Web of Science	Refused	Refused			April-2024	2 - The article does not have sickle cell disease as its object of study
230	Collado, A; Boaro, MP; van der Veen, S; Idrizovic, A; Biemond, BJ; Pastor, DB; Ortuno, A; Cela, E; Ruiz-Llobet, A; Bartolucci, P; de Montalembert, M; Castellani, G; Biondi, R; Manara, R; Sanavia, T; Fariselli, P; Kountouris, P; Kleanthous, M; Alvarez, F; Zazo, S; Colombatti, R; van Beers, EJ; Mañu-Pereira, MD	Collado, Anna; Boaro, Maria Paola; van der Veen, Sigrid; Idrizovic, Amira; Biemond, Bart J.; Pastor, David Beneitez; Ortuno, Ana; Cela, Elena; Ruiz-Llobet, Anna; Bartolucci, Pablo; de Montalembert, Marianne; Castellani, Gastone; Biondi, Riccardo; Manara, Renzo; Sanavia, Tiziana; Fariselli, Piero; Kountouris, Petros; Kleanthous, Marina; Alvarez, Federico; Zazo, Santiago; Colombatti, Raffaella; van…	Challenges and Opportunities of Precision Medicine in Sickle Cell Disease: Novel European Approach by GenoMed4All Consortium and ERN-EuroBloodNet	2023	HEMASPHERE	10.1097/HS9.0000000000000844	http://dx.doi.org/10.1097/HS9.0000000000000844		Web of Science	Refused	Refused			April-2024	2 - The article does not have sickle cell disease as its object of study
231	Ellis, RJ; Wang, ZC; Genes, N; Ma'ayan, A	Ellis, Randall J.; Wang, Zichen; Genes, Nicholas; Ma'ayan, Avi	Predicting opioid dependence from electronic health records with machine learning	2019	BIODATA MINING	10.1186/s13040-019-0193-0	http://dx.doi.org/10.1186/s13040-019-0193-0		Web of Science	Refused	Refused			April-2024	1 - Double
232	Alagu, S; Ganesan, K; Bagan, KB	Alagu, S.; Ganesan, Kavitha; Bagan, Bhoopathy K.	A novel deep learning approach for sickle cell anemia detection in human RBCs using an improved wrapper-based feature selection technique in microscopic blood smear images	2023	BIOMEDICAL ENGINEERING-BIOMEDIZINISCHE TECHNIK	10.1515/bmt-2021-0127	http://dx.doi.org/10.1515/bmt-2021-0127		Web of Science	Refused	Refused			April-2024	2 - The article does not have sickle cell disease as its object of study
233	Linz, MO; Scott, AW	Linz, Marguerite O.; Scott, Adrienne W.	Wide-field imaging of sickle retinopathy	2019	INTERNATIONAL JOURNAL OF RETINA AND VITREOUS	10.1186/s40942-019-0177-8	http://dx.doi.org/10.1186/s40942-019-0177-8		Web of Science	Refused	Refused			April-2024	1 - Double
234	Sani, A; Khan, MI; Shah, S; Tian, YL; Zha, GH; Fan, LY; Zhang, Q; Cao, CX	Sani, Ali; Khan, Muhammad Idrees; Shah, Saud; Tian, Youli; Zha, Genhan; Fan, Liuyin; Zhang, Qiang; Cao, Chengxi	Diagnosis and screening of abnormal hemoglobins	2024	CLINICA CHIMICA ACTA	10.1016/j.cca.2023.117685	http://dx.doi.org/10.1016/j.cca.2023.117685		Web of Science	Refused	Refused			April-2024	3 - Publications that are not original studies
235	Dixit, S; Kumar, A; Srinivasan, K; Vincent, PMDR; Krishnan, NR	Dixit, Shriniket; Kumar, Anant; Srinivasan, Kathiravan; Vincent, P. M. Durai Raj; Krishnan, Nadesh Ramu	Advancing genome editing with artificial intelligence: opportunities, challenges, and future directions	2024	FRONTIERS IN BIOENGINEERING AND BIOTECHNOLOGY	10.3389/fbioe.2023.1335901	http://dx.doi.org/10.3389/fbioe.2023.1335901		Web of Science	Refused	Refused			April-2024	2 - The article does not have sickle cell disease as its object of study
236	Praljak, N; Iram, S; Goreke, U; Singh, G; Hill, A; Gurkan, UA; Hinczewski, M	Praljak, Niksa; Iram, Shamreen; Goreke, Utku; Singh, Gundeep; Hill, Ailis; Gurkan, Umut A.; Hinczewski, Michael	Integrating deep learning with microfluidics for biophysical classification of sickle red blood cells adhered to laminin	2021	PLOS COMPUTATIONAL BIOLOGY	10.1371/journal.pcbi.1008946	http://dx.doi.org/10.1371/journal.pcbi.1008946		Web of Science	Refused	Refused			April-2024	1 - Double
237	Saunders, A; King, KS; Blüml, S; Wood, JC; Borzage, M	Saunders, Alexander; King, Kevin S.; Bluml, Stefan; Wood, John C.; Borzage, Matthew	Algorithms for segmenting cerebral time-of-flight magnetic resonance angiograms from volunteers and anemic patients	2021	JOURNAL OF MEDICAL IMAGING	10.1117/1.JMI.8.2.024005	http://dx.doi.org/10.1117/1.JMI.8.2.024005		Web of Science	Refused	Refused			April-2024	1 - Double
238	Zahr, R; Mohammed, A; Naik, S; Faradji, D; Lebensburger, JD; Ataga, KI; Davis, RL	Zahr, Rima; Mohammed, Akram; Naik, Surabhi; Faradji, Daniel; Lebensburger, Jeffrey D.; Ataga, Kenneth, I; Davis, Robert L.	Machine Learning Predicts Acute Kidney Injury in Hospitalized Patients with Sickle Cell Disease	2022	BLOOD	10.1182/blood-2022-165572	http://dx.doi.org/10.1182/blood-2022-165572		Web of Science	Refused	Refused			April-2024	1 - Double
239	Elsherif, L; Sciaky, N; Metts, CA; Modasshir, M; Rekleitis, I; Burris, CA; Walker, JA; Ramadan, N; Leisner, TM; Holly, SP; Cowles, MW; Ataga, KI; Cooper, JN; Parise, LV	Elsherif, Laila; Sciaky, Noah; Metts, Carrington A.; Modasshir, Md.; Rekleitis, Ioannis; Burris, Christine A.; Walker, Joshua A.; Ramadan, Nadeem; Leisner, Tina M.; Holly, Stephen P.; Cowles, Martis W.; Ataga, Kenneth I.; Cooper, Joshua N.; Parise, Leslie V.	Machine Learning to Quantitate Neutrophil NETosis	2019	SCIENTIFIC REPORTS	10.1038/s41598-019-53202-5	http://dx.doi.org/10.1038/s41598-019-53202-5		Web of Science	Refused	Refused			April-2024	1 - Double
240	Darrin, M; Samudre, A; Sahun, M; Atwell, S; Badens, C; Charrier, A; Helfer, E; Viallat, A; Cohen-Addad, V; Giffard-Roisin, S	Darrin, Maxime; Samudre, Ashwin; Sahun, Maxime; Atwell, Scott; Badens, Catherine; Charrier, Anne; Helfer, Emmanuele; Viallat, Annie; Cohen-Addad, Vincent; Giffard-Roisin, Sophie	Classification of red cell dynamics with convolutional and recurrent neural networks: a sickle cell disease case study	2023	SCIENTIFIC REPORTS	10.1038/s41598-023-27718-w	http://dx.doi.org/10.1038/s41598-023-27718-w		Web of Science	Refused	Refused			April-2024	1 - Double
241	Sachdev, V; Gu, Y; Nichols, J; Li, W; Sidenk, S; Allen, D; Wu, C; Thein, SL	Sachdev, Vandana; Gu, Yuan; Nichols, James; Li, Wen; Sidenk, Stanislav; Allen, Darlene; Wu, Colin; Thein, Swee Lay	A Machine Learning Algorithm to Improve Risk Assessment for Patients with Sickle Cell Disease	2019	BLOOD	10.1182/blood-2019-125846	http://dx.doi.org/10.1182/blood-2019-125846		Web of Science	Refused	Accepted	Refused		April-2024	5 - The document is not a complete article
242	Panaggio, MJ; Abrams, DM; Yang, F; Banerjee, T; Shah, NIR	Panaggio, Mark J.; Abrams, Daniel M.; Yang, Fan; Banerjee, Tanvi; Shah, Nirmish R.	Can subjective pain be inferred from objective physiological data? Evidence from patients with sickle cell disease	2021	PLOS COMPUTATIONAL BIOLOGY	10.1371/journal.pcbi.1008542	http://dx.doi.org/10.1371/journal.pcbi.1008542		Web of Science	Refused	Refused			April-2024	1 - Double
243	Ezenwa, MO; Yao, YW; Mandernach, MW; Fedele, DA; Lucero, RJ; Corless, I; Dyal, BW; Belkin, MH; Rohatgi, A; Wilkie, DJ	Ezenwa, Miriam O.; Yao, Yingwei; Mandernach, Molly W.; Fedele, David A.; Lucero, Robert J.; Corless, Inge; Dyal, Brenda W.; Belkin, Mary H.; Rohatgi, Abhinav; Wilkie, Diana J.	A Stress and Pain Self-management mHealth App for Adult Outpatients With Sickle Cell Disease: Protocol for a Randomized Controlled Study	2022	JMIR RESEARCH PROTOCOLS	10.2196/33818	http://dx.doi.org/10.2196/33818		Web of Science	Refused	Refused			April-2024	1 - Double
244	Li, Y; Zaheri, S; Nguyen, K; Liu, L; Hassanipour, F; Bleris, L	Li, Yi; Zaheri, Shadi; Nguyen, Khai; Liu, Li; Hassanipour, Fatemeh; Bleris, Leonidas	Machine learning-based approaches for identifying human blood cells harboring CRISPR-mediated fetal chromatin domain ablations	2022	SCIENTIFIC REPORTS	10.1038/s41598-022-05575-3	http://dx.doi.org/10.1038/s41598-022-05575-3		Web of Science	Refused	Refused			April-2024	1 - Double
245	Qiu, W; Guo, JM; Li, X; Xu, MJ; Zhang, M; Guo, N; Li, QZ	Qiu, Wei; Guo, Jiaming; Li, Xiang; Xu, Mengjia; Zhang, Mo; Guo, Ning; Li, Quanzheng	Multi-label Detection and Classification of Red Blood Cells in Microscopic Images	2020	2020 IEEE INTERNATIONAL CONFERENCE ON BIG DATA (BIG DATA)	10.1109/BigData50022.2020.9377782	http://dx.doi.org/10.1109/BigData50022.2020.9377782		Web of Science	Refused	Refused			April-2024	1 - Double
246	O'Connor, T; Anand, A; Andemariam, B; Javidi, B	O'Connor, Timothy; Anand, Arun; Andemariam, Biree; Javidi, Bahram	Deep learning-based cell identification and disease diagnosis using spatio-temporal cellular dynamics in compact digital holographic microscopy	2020	BIOMEDICAL OPTICS EXPRESS	10.1364/BOE.399020	http://dx.doi.org/10.1364/BOE.399020			Refused	Refused			April-2024	1 - Double
247	Subramaniam, R; Kane, M; Krishnamurti, L	Subramaniam, Rajagopalan; Kane, Michael; Krishnamurti, Lakshmanan	Individualized Prediction of Outcomes of Hematopoietic Cell Transplantation for Sickle Cell Disease: A Machine Learning Approach	2023	BLOOD	10.1182/blood-2023-178352	http://dx.doi.org/10.1182/blood-2023-178352			Refused	Refused			April-2024	5 - The document is not a complete article
248	Rubio, JMB; Moyà-Alcover, G; Jaume-i-Capó, A; Petrovic, N	Rubio, Jose Maria Buades; Moya-Alcover, Gabriel; Jaume-i-Capo, Antoni; Petrovic, Natasa	Crowdsourced human-based computational approach for tagging peripheral blood smear sample images from Sickle Cell Disease patients using non-expert users	2024	SCIENTIFIC REPORTS	10.1038/s41598-024-51591-w	http://dx.doi.org/10.1038/s41598-024-51591-w			Refused	Refused			April-2024	1 - Double
249	Alico, JN; Ouattara, S; Clement, A	Alico, J. Nango; Ouattara, Sie; Clement, Alain	A New Strategy for the Morphological and Colorimetric Recognition of Erythrocytes for the Diagnosis of Forms of Anemia based on Microscopic Color Images of Blood Smears	2020	INTERNATIONAL JOURNAL OF ADVANCED COMPUTER SCIENCE AND APPLICATIONS					Refused	Refused			April-2024	2 - The article does not have sickle cell disease as its object of study
250	Bussy, S; Veil, R; Looten, V; Burgun, A; Gaïffas, S; Guilloux, A; Ranque, B; Jannot, AS	Bussy, Simon; Veil, Raphael; Looten, Vincent; Burgun, Anita; Gaiffas, Stephane; Guilloux, Agathe; Ranque, Brigitte; Jannot, Anne-Sophie	Comparison of methods for early-readmission prediction in a high-dimensional heterogeneous covariates and time-to-event outcome framework	2019	BMC MEDICAL RESEARCH METHODOLOGY	10.1186/s12874-019-0673-4	http://dx.doi.org/10.1186/s12874-019-0673-4			Refused	Refused			April-2024	1 - Double
251	Vuong, C; Utkarsh, K; Stojancic, R; Mallikarjunan, A; Fernandez, O; Banerjee, T; Abrams, DA; Fijnvandraat, K; Shah, N	Vuong, Caroline; Utkarsh, Kumar; Stojancic, Rebecca; Mallikarjunan, Arvind; Fernandez, Olivia; Banerjee, Tanvi; Abrams, Daniel A.; Fijnvandraat, Karin; Shah, Nirmish	Use of Machine Learning to Predict 30-Day Reutilization of Care for Patients with Sickle Cell Disease Treated for Vaso-Occlusive Crisis	2023	BLOOD	10.1182/blood-2023-186272	http://dx.doi.org/10.1182/blood-2023-186272			Refused	Refused			April-2024	5 - The document is not a complete article
252	Allen, B; Molokie, R; Royston, TJ	Allen, Bekah; Molokie, Robert; Royston, Thomas J.	Early Detection of Acute Chest Syndrome Through Electronic Recording and Analysis of Auscultatory Percussion	2020	IEEE JOURNAL OF TRANSLATIONAL ENGINEERING IN HEALTH AND MEDICINE	10.1109/JTEHM.2020.3027802	http://dx.doi.org/10.1109/JTEHM.2020.3027802			Refused	Refused			April-2024	1 - Double
253	Mucaki, EJ; Shirley, BC; Rogan, PK	Mucaki, Eliseos J.; Shirley, Ben C.; Rogan, Peter K.	Improved radiation expression profiling in blood by sequential application of sensitive and specific gene signatures	2022	INTERNATIONAL JOURNAL OF RADIATION BIOLOGY	10.1080/09553002.2021.1998709	http://dx.doi.org/10.1080/09553002.2021.1998709			Refused	Refused			April-2024	1 - Double
254	Alhashimi, RT; Ahmed, TA; Alghanem, L; Pagare, PP; Huang, BS; Ghatge, MS; Omar, AM; Abdulmalik, O; Zhang, Y; Safo, MK	Alhashimi, Rana T.; Ahmed, Tarek A.; Alghanem, Lamya; Pagare, Piyusha P.; Huang, Boshi; Ghatge, Mohini S.; Omar, Abdelsattar M.; Abdulmalik, Osheiza; Zhang, Yan; Safo, Martin K.	Design, Synthesis, and Antisickling Investigation of a Thiazolidine Prodrug of TD-7 That Prolongs the Duration of Action of Antisickling Aromatic Aldehyde	2023	PHARMACEUTICS	10.3390/pharmaceutics15112547	http://dx.doi.org/10.3390/pharmaceutics15112547			Refused	Refused			April-2024	1 - Double
255	Hazari, R; Chaudhuri, PP	Hazari, Raju; Chaudhuri, Parimal Pal	Analysis of coronavirus envelope protein with cellular automata model	2022	INTERNATIONAL JOURNAL OF PARALLEL EMERGENT AND DISTRIBUTED SYSTEMS	10.1080/17445760.2022.2134369	http://dx.doi.org/10.1080/17445760.2022.2134369			Refused	Refused			April-2024	2 - The article does not have sickle cell disease as its object of study
256	Liao, ZR; Zhang, YF; Li, ZY; He, BB; Lang, X; Liang, H; Chen, JH	Liao, Zerong; Zhang, Yufeng; Li, Zhiyao; He, Bingbing; Lang, Xun; Liang, Hong; Chen, Jianhua	Classification of red blood cell aggregation using empirical wavelet transform analysis of ultrasonic radiofrequency echo signals	2021	ULTRASONICS	10.1016/j.ultras.2021.106419	http://dx.doi.org/10.1016/j.ultras.2021.106419			Refused	Refused			April-2024	1 - Double
257	Omar, AM; Abdulmalik, O; El-Say, KM; Ghatge, MS; Cyril-Olutayo, M; Paredes, S; Al-Awadh, M; El-Araby, ME; Safo, MK	Omar, Abdelsattar M.; Abdulmalik, Osheiza; El-Say, Khalid M.; Ghatge, Mohini S.; Cyril-Olutayo, Mojisola; Paredes, Steven; Al-Awadh, Mohammed; El-Araby, Moustafa E.; Safo, Martin K.	Targeted modification of furan-2-carboxaldehydes into Michael acceptor analogs yielded long-acting hemoglobin modulators with dual antisickling activities	2024	CHEMICAL BIOLOGY & DRUG DESIGN	10.1111/cbdd.14371	http://dx.doi.org/10.1111/cbdd.14371			Refused	Refused			April-2024	1 - Double
258	Shrestha, P; Lohse, H; Bhatla, C; Onell, R; Au, NHC; Amid, A; McCartney, H; Alzaki, A; Maydan, M; Sandhu, N; Merkeley, HL; Kapoor, V; Pande, R; Stoeber, B	Shrestha, Pranav; Lohse, Hendrik; Bhatla, Christopher; Onell, Rodrigo; Au, Nicholas H. C.; Amid, Ali; McCartney, Heather; Alzaki, Alaa; Maydan, Mykola; Sandhu, Navdeep; Merkeley, Hayley Lynne; Kapoor, Videsh; Pande, Rajan; Stoeber, Boris	Low-Cost Automated Microscopy and Morphology-Based Machine Learning Classification of Sickle Cell Disease and Beta-Thalassemia in Nepal and Canada	2023	BLOOD	10.1182/blood-2023-187754	http://dx.doi.org/10.1182/blood-2023-187754			Refused	Refused			April-2024	5 - The document is not a complete article
259	Bhatla, C; Shrestha, P; Hong, R; Harrigan, C; Deng, Y; Lanz, C; Kapoor, V; Stoeber, B	Bhatla, C.; Shrestha, P.; Hong, R.; Harrigan, C.; Deng, Y.; Lanz, C.; Kapoor, V; Stoeber, B.	AUGMENTING TRADITIONAL SICKLING TEST USING AUTOMATED MICROSCOPY AND MACHINE LEARNING: A LOW-COST APPLICATION FOR SICKLE CELL DISEASE SCREENING IN RURAL NEPAL	2023	JOURNAL OF INVESTIGATIVE MEDICINE					Refused	Refused			April-2024	7 - Others
260	Yao, XC; Alam, MN; Le, D; Toslak, D	Yao, Xincheng; Alam, Minhaj N.; Le, David; Toslak, Devrim	Quantitative optical coherence tomography angiography: A review	2020	EXPERIMENTAL BIOLOGY AND MEDICINE	10.1177/1535370219899893	http://dx.doi.org/10.1177/1535370219899893			Refused	Refused			April-2024	3 - Publications that are not original studies
261	Sadafi, A; Bordukova, M; Makhro, A; Navab, N; Bogdanova, A; Marr, C	Sadafi, Ario; Bordukova, Maria; Makhro, Asya; Navab, Nassir; Bogdanova, Anna; Marr, Carsten	RedTell: an AI tool for interpretable analysis of red blood cell morphology	2023	FRONTIERS IN PHYSIOLOGY	10.3389/fphys.2023.1058720	http://dx.doi.org/10.3389/fphys.2023.1058720			Refused	Refused			April-2024	1 - Double
262	Mulloy, E; Li, SF; Belladelli, F; Del Giudice, F; Glover, F; Eisenberg, ML	Mulloy, Evan; Li, Shufeng; Belladelli, Federico; Del Giudice, Francesco; Glover, Frank; Eisenberg, Michael L.	Association between priapism and HIV disease and treatment	2023	JOURNAL OF SEXUAL MEDICINE	10.1093/jsxmed/qdad017	http://dx.doi.org/10.1093/jsxmed/qdad017			Refused	Refused			April-2024	2 - The article does not have sickle cell disease as its object of study
263	Ouchtar, Y; Kassasseya, C; Sekou, K; D'Orengiani, ALPHD; Kellaf, M; Diallo, DA; Najman, L; Bartolucci, P	Ouchtar, Yamna; Kassasseya, Christian; Sekou, Kene; D'Orengiani, Anne-Laure Pham Hung D'Alexandry; Kellaf, Mehdi; Diallo, Dapa Aly; Najman, Laurent; Bartolucci, Pablo	Outcome of Severe Vaso-Occlusive Crisis in Sickle Cell Disease Adults Admitted to Referral Centers in Africa and Europe. Introduction of Machine Learning Methods to Improve the Presev Score	2020	BLOOD	10.1182/blood-2020-143059	http://dx.doi.org/10.1182/blood-2020-143059			Refused	Refused			April-2024	5 - The document is not a complete article
264	Ibrar, D; Khan, S; Raza, M; Nawaz, M; Hasnain, Z; Kashif, M; Rais, A; Gul, S; Ahmad, R; Gaafar, ARZ	Ibrar, Danish; Khan, Shahbaz; Raza, Mudassar; Nawaz, Muhammad; Hasnain, Zuhair; Kashif, Muhammad; Rais, Afroz; Gul, Safia; Ahmad, Rafiq; Gaafar, Abdel-Rhman Z.	Application of machine learning for identification of heterotic groups in sunflower through combined approach of phenotyping, genotyping and protein profiling	2024	SCIENTIFIC REPORTS	10.1038/s41598-024-58049-z	http://dx.doi.org/10.1038/s41598-024-58049-z			Refused	Refused			April-2024	2 - The article does not have sickle cell disease as its object of study
265	Faysal, H; Araji, T; Ahmadzia, HK	Faysal, Hani; Araji, Tarek; Ahmadzia, Homa K.	Recognizing who is at risk for postpartum hemorrhage: targeting anemic women and scoring systems for clinical use	2023	AMERICAN JOURNAL OF OBSTETRICS & GYNECOLOGY MFM	10.1016/j.ajogmf.2022.100745	http://dx.doi.org/10.1016/j.ajogmf.2022.100745			Refused	Refused			April-2024	2 - The article does not have sickle cell disease as its object of study
266	Imran, SMA; Saleem, MW; Hameed, MT; Hussain, A; Naqvi, RA; Lee, SW	Imran, Syed Muhammad Ali; Saleem, Muhammad Waqas; Hameed, Muhammad Talha; Hussain, Abida; Naqvi, Rizwan Ali; Lee, Seung Won	Feature preserving mesh network for semantic segmentation of retinal vasculature to support ophthalmic disease analysis	2023	FRONTIERS IN MEDICINE	10.3389/fmed.2022.1040562	http://dx.doi.org/10.3389/fmed.2022.1040562			Refused	Refused			April-2024	2 - The article does not have sickle cell disease as its object of study
267	Cortes, M; Monti, AJ; Sun, S; Lynch, O; Xia, YL; Lin, S; Malamas, M; Steelman, S; Moorthy, SK; Stewart, M; Tozzo, E	Cortes, Mauricio; Monti, Anthony J.; Sun, Sunny; Lynch, Orna; Xia, Youli; Lin, Sarah; Malamas, Michael; Steelman, Scott; Moorthy, Sriram Krishna; Stewart, Morag; Tozzo, Effie	Identification of Small Molecules That Induce Therapeutic Levels of Fetal Hemoglobin for Treatment of Sickle Cell Disease By Pairing Machine Learning with High-Resolution Single Cell RNA Sequencing Maps of Adult and Fetal Human Erythropoiesis	2021	BLOOD	10.1182/blood-2021-152728	http://dx.doi.org/10.1182/blood-2021-152728			Refused	Refused			April-2024	5 - The document is not a complete article
268	Pratt, CA; Brown, AG; Dix, S; Farmer, N; Natarajan, A; Boyington, J; Shi, S; Lu, Q; Cotton, P	Pratt, Charlotte A.; Brown, Alison Gm; Dix, Shilpy; Farmer, Nicole; Natarajan, Aruna; Boyington, Josephine; Shi, Scarlet; Lu, Qing; Cotton, Paul	Perspectives: on Precision Nutrition Research in Heart, Lung, and Blood Diseases and Sleep Disorders	2022	ADVANCES IN NUTRITION	10.1093/advances/nmac053	http://dx.doi.org/10.1093/advances/nmac053			Refused	Refused			April-2024	2 - The article does not have sickle cell disease as its object of study
269	Yang, F; Banerjee, T; Panaggio, MJ; Abrams, DM; Shah, NR	Yang, Fan; Banerjee, Tanvi; Panaggio, Mark J.; Abrams, Daniel M.; Shah, Nirmish R.	Continuous Pain Assessment Using Ensemble Feature Selection from Wearable Sensor Data	2019	2019 IEEE INTERNATIONAL CONFERENCE ON BIOINFORMATICS AND BIOMEDICINE (BIBM)					Refused	Refused			April-2024	1 - Double
270	Key, MC; Ragg, S; Boukai, B	Key, Melissa C.; Ragg, Susanne; Boukai, Benzion	A statistical testing procedure for validating class labels	2023	JOURNAL OF APPLIED STATISTICS	10.1080/02664763.2022.2038546	http://dx.doi.org/10.1080/02664763.2022.2038546			Refused	Refused			April-2024	1 - Double
271	Lazzarotto, CR; Malinin, NL; Li, YC; Zhang, RC; Yang, Y; Lee, G; Cowley, E; He, YH; Lan, X; Jividen, K; Katta, V; Kolmakova, NG; Petersen, CT; Qi, Q; Strelcov, E; Maragh, S; Krenciute, G; Ma, J; Cheng, Y; Tsai, SQ	Lazzarotto, Cicera R.; Malinin, Nikolay L.; Li, Yichao; Zhang, Ruochi; Yang, Yang; Lee, GaHyun; Cowley, Eleanor; He, Yanghua; Lan, Xin; Jividen, Kasey; Katta, Varun; Kolmakova, Natalia G.; Petersen, Christopher T.; Qi, Qian; Strelcov, Evgheni; Maragh, Samantha; Krenciute, Giedre; Ma, Jian; Cheng, Yong; Tsai, Shengdar Q.	CHANGE-seq reveals genetic and epigenetic effects on CRISPR-Cas9 genome-wide activity	2020	NATURE BIOTECHNOLOGY	10.1038/s41587-020-0555-7	http://dx.doi.org/10.1038/s41587-020-0555-7			Refused	Refused			April-2024	2 - The article does not have sickle cell disease as its object of study
272	Hassan, S; Bahar, R; Johan, MF; Hashim, EKM; Abdullah, WZ; Esa, E; Hamid, FSA; Zulkafli, Z	Hassan, Syahzuwan; Bahar, Rosnah; Johan, Muhammad Farid; Mohamed Hashim, Ezzeddin Kamil; Abdullah, Wan Zaidah; Esa, Ezalia; Abdul Hamid, Faidatul Syazlin; Zulkafli, Zefarina	Next-Generation Sequencing (NGS) and Third-Generation Sequencing (TGS) for the Diagnosis of Thalassemia	2023	DIAGNOSTICS	10.3390/diagnostics13030373	http://dx.doi.org/10.3390/diagnostics13030373			Refused	Refused			April-2024	2 - The article does not have sickle cell disease as its object of study
273	Kardynska, M; Kogut, D; Pacholczyk, M; Smieja, J	Kardynska, Malgorzata; Kogut, Daria; Pacholczyk, Marcin; Smieja, Jaroslaw	Mathematical modeling of regulatory networks of intracellular processes - Aims and selected methods	2023	COMPUTATIONAL AND STRUCTURAL BIOTECHNOLOGY JOURNAL	10.1016/j.csbj.2023.02.006	http://dx.doi.org/10.1016/j.csbj.2023.02.006			Refused	Refused			April-2024	2 - The article does not have sickle cell disease as its object of study
274	Ismail, AM; Nour, BM; Abakar, AD; Almugadam, BS; Altayb, HN; Ahmed, RT; Elkarsany, MEM	Ismail, Abazar Mahmoud; Nour, Bakri Mohammed; Abakar, Adam Dawoud; Almugadam, Babiker Saad; Altayb, Hisham N.; Ahmed, Rania TagEsir; Elkarsany, Mubarak Elsaeed Mustafa	Association of Normal and Mutated APOL1 G2 Rs60910145 alleles with SCD, Body Mass Index, and Renal Function Biomarkers and Indices	2024	CURRENT RESEARCH IN TRANSLATIONAL MEDICINE	10.1016/j.retram.2023.103414	http://dx.doi.org/10.1016/j.retram.2023.103414			Refused	Refused			April-2024	2 - The article does not have sickle cell disease as its object of study
275	Hounkpe, BW; Benatti, RD; Carvalho, BD; De Paula, EV	Hounkpe, Bidossessi Wilfried; Benatti, Rafaela de Oliveira; Carvalho, Benilton de Sa; De Paula, Erich Vinicius	Identification of common and divergent gene expression signatures in patients with venous and arterial thrombosis using data from public repositories	2020	PLOS ONE	10.1371/journal.pone.0235501	http://dx.doi.org/10.1371/journal.pone.0235501			Refused	Refused			April-2024	2 - The article does not have sickle cell disease as its object of study
276	McGuire, AL; Gabriel, S; Tishkoff, SA; Wonkam, A; Chakravarti, A; Furlong, EEM; Treutlein, B; Meissner, A; Chang, HY; López-Bigas, N; Segal, E; Kim, JS	McGuire, Amy L.; Gabriel, Stacey; Tishkoff, Sarah A.; Wonkam, Ambroise; Chakravarti, Aravinda; Furlong, Eileen E. M.; Treutlein, Barbara; Meissner, Alexander; Chang, Howard Y.; Lopez-Bigas, Nuria; Segal, Eran; Kim, Jin-Soo	The road ahead in genetics and genomics	2020	NATURE REVIEWS GENETICS	10.1038/s41576-020-0272-6	http://dx.doi.org/10.1038/s41576-020-0272-6			Refused	Refused			April-2024	2 - The article does not have sickle cell disease as its object of study
277	Saunders, GRB; Wang, XY; Chen, F; Jang, SK; Liu, MZ; Wang, C; Gao, S; Jiang, Y; Khunsriraksakul, C; Otto, JM; Addison, C; Akiyama, M; Albert, CM; Aliev, F; Alonso, A; Arnett, DK; Ashley-Koch, AE; Ashrani, AA; Barnes, KC; Barr, RG; Bartz, TM; Becker, DM; Bielak, LF; Benjamin, EJ; Bis, JC; Bjornsdottir, G; Blangero, J; Bleecker, ER; Boardman, JD; Boerwinkle, E; Boomsma, DI; Boorgula, MP; Bowden, DW…	Saunders, Gretchen R. B.; Wang, Xingyan; Chen, Fang; Jang, Seon-Kyeong; Liu, Mengzhen; Wang, Chen; Gao, Shuang; Jiang, Yu; Khunsriraksakul, Chachrit; Otto, Jacqueline M.; Addison, Clifton; Akiyama, Masato; Albert, Christine M.; Aliev, Fazil; Alonso, Alvaro; Arnett, Donna K.; Ashley-Koch, Allison E.; Ashrani, Aneel A.; Barnes, Kathleen C.; Barr, R. Graham; Bartz, Traci M.; Becker, Diane M.; Bielak…	Genetic diversity fuels gene discovery for tobacco and alcohol use	2022	NATURE	10.1038/s41586-022-05477-4	http://dx.doi.org/10.1038/s41586-022-05477-4			Refused	Refused			April-2024	2 - The article does not have sickle cell disease as its object of study
278	Klinkenberg, EF; Sasongko, PKBL; de Kort, WLAM; van Weert, JCM; Fransen, MP; In't Veld, EMJH	Klinkenberg, Elisabeth F.; Sasongko, Praiseldy K. B. Langi; de Kort, Wim L. A. M.; van Weert, Julia C. M.; Fransen, Mirjam P.; in't Veld, Elisabeth M. J. Huis	The supply chain of migrant blood donors: an organisational interview study	2019	VOX SANGUINIS	10.1111/vox.12748	http://dx.doi.org/10.1111/vox.12748			Refused	Refused			April-2024	2 - The article does not have sickle cell disease as its object of study
279	Chen, F; Wang, XY; Jang, SK; Quach, BC; Weissenkampen, JD; Khunsriraksakul, C; Yang, L; Sauteraud, R; Albert, CM; Allred, NDD; Arnett, DK; Ashley-Koch, AE; Barnes, KC; Barr, RG; Becker, DM; Bielak, LF; Bis, JC; Blangero, J; Boorgula, MP; Chasman, DI; Chavan, S; Chen, YDI; Chuang, LM; Correa, A; Curran, JE; David, SP; de las Fuentes, L; Deka, R; Duggirala, R; Faul, JD; Garrett, ME; Gharib, SA; Guo…	Chen, Fang; Wang, Xingyan; Jang, Seon-Kyeong; Quach, Bryan C.; Weissenkampen, J. Dylan; Khunsriraksakul, Chachrit; Yang, Lina; Sauteraud, Renan; Albert, Christine M.; Allred, Nicholette D. D.; Arnett, Donna K.; Ashley-Koch, Allison E.; Barnes, Kathleen C.; Barr, R. Graham; Becker, Diane M.; Bielak, Lawrence F.; Bis, Joshua C.; Blangero, John; Boorgula, Meher Preethi; Chasman, Daniel I.; Chavan, S…	Multi-ancestry transcriptome-wide association analyses yield insights into tobacco use biology and drug repurposing	2023	NATURE GENETICS	10.1038/s41588-022-01282-x	http://dx.doi.org/10.1038/s41588-022-01282-x			Refused	Refused			April-2024	2 - The article does not have sickle cell disease as its object of study
